# Supplementary material for: Massively parallel sequencing of 231 autosomal SNPs with a custom panel: a SNP typing assay developed for human identification with Ion Torrent PGM
Source: Forensic Sci Res. 2017 Feb 14;2(1):26–33. doi: 10.1080/20961790.2017.1281011 (PMC6197105; doi:10.1080/20961790.2017.1281011)
Supplement: 1281011_supplementary.zip [file TFSR_A_1281011_SM6485.zip]

Archive with 7 entries (6 files):
- 1281011_supplementary/
- 1281011_supplementary/Fig. S1.tif
- 1281011_supplementary/Table S1.xlsx
- 1281011_supplementary/Table S2.xlsx
- 1281011_supplementary/Table S3-1.xlsx
- 1281011_supplementary/Table S3-2.xlsx
- 1281011_supplementary/Table S4.xlsx
