# Supplementary material for: Massively parallel sequencing of 231 autosomal SNPs with a custom panel: a SNP typing assay developed for human identification with Ion Torrent PGM
Source: Forensic Sci Res. 2017 Feb 14;2(1):26–33. doi: 10.1080/20961790.2017.1281011 (PMC6197105; doi:10.1080/20961790.2017.1281011)
Supplement: 1281011_supplementary.zip [file TFSR_A_1281011_SM6485.zip › 1281011_supplementary/Table S1.xlsx]

## Sheet: Sheet1
Table S1 Detail information of involved samples and sequencing chip with the evaluation experiments of the custom MPS-SNP panel
Sample label	Experiment Purpose	Extracted concentration (ng/µL)	DNA amount for library preparation (ng)	Sequencing information
1#	Performance evaluation of the custom MPS-SNP assay and investigation of population data	26.1197	10	Libraries of the 50 samples were pooled and sequenced on Ion 318 chip; samples were sequenced in duplicate and total two Ion 318 chip were used;
2#		21.7246	10
3#		23.2357	10
4#		22.1558	10
5#		40.8511	10
6#		48.1713	10
7#		44.2027	10
8#		47.9463	10
9#		49.0354	10
10#		29.4961	10
11#		28.6274	10
12#		31.5122	10
13#		19.7123	10
14#		24.5064	10
15#		23.6689	10
16#		24.4784	10
17#		31.945	10
18#		19.4786	10
19#		20.5974	10
20#		36.0842	10
21#		23.7326	10
22#		23.0525	10
23#		21.9507	10
24#		29.2006	10
25#		33.6225	10
26#		21.6392	10
27#		26.1187	10
28#		24.4244	10
29#		29.7285	10
30#		22.4216	10
31#		23.0447	10
32#		24.8583	10
33#		26.4407	10
34#		22.0906	10
35#		20.9558	10
36#		32.1434	10
37#		41.0118	10
38#		40.8865	10
39#		37.2073	10
40#		47.2183	10
41#		45.4453	10
42#		45.1878	10
43#		38.8291	10
44#		34.3539	10
45#		36.2371	10
46#		41.4236	10
47#		35.6808	10
48#		38.3141	10
49#		29.6749	10
50#		37.7321	10
9947A	concordance study	/	10	Samples were tested in duplicate with one Ion 314 Chip
9948	concordance study	/	10
9948	Sensitivity testing	/	10, 5, 2, 1, 0.5, 0.2	Samples were tested in duplicate with one Ion 316 Chip
9947A/9948	Mixture testing	/	3-10	Samples were tested in duplicate with one Ion 316 Chip
