# Supplementary material for: Massively parallel sequencing of 231 autosomal SNPs with a custom panel: a SNP typing assay developed for human identification with Ion Torrent PGM
Source: Forensic Sci Res. 2017 Feb 14;2(1):26–33. doi: 10.1080/20961790.2017.1281011 (PMC6197105; doi:10.1080/20961790.2017.1281011)
Supplement: 1281011_supplementary.zip [file TFSR_A_1281011_SM6485.zip › 1281011_supplementary/Table S2.xlsx]

## Sheet: 384WellPlateDataSh
Table S2 Genetic position and unmodified library construction primers of 231 targeted SNPs
List	Gene_Symbol	SNP	Chromosome	Position	Amplicon_Start	Insert_Start	Insert_Stop	Amplicon_Stop	Ion_AmpliSeq_Fwd_Primer (5'-3')	Ion_AmpliSeq_Rev_Primer (5'-3')
1	r001	rs1490413	chr1	4367323	4367205	4367231	4367358	4367380	GGAGATTGGTGCAGATAATTAAGCAC	GTCCACACCTGAACCAGACACT
2	r002	rs7520386	chr1	14155402	14155300	14155322	14155444	14155464	CAATGGAGGATCCAGCACTTCA	CCTACCTGCGGTACCCAAGA
3	r003	rs10914803	chr1	34353648	34353587	34353609	34353713	34353740	ATGCAGTGACAAATGGCCCTAT	TATGCCTCTTATTTTCCAGGCCTTTTT
4	r004	rs10430105	chr1	46138876	46138801	46138823	46138930	46138956	GGGTGAGATGGGATGTACCAGT	GAAGGTCTTGCTGTCTACTTAGTTGA
5	r005	rs10888979	chr1	57010711	57010621	57010649	57010767	57010796	CCATGCAAAGTATTTCTGAGCTCTTACA	GGTTACATGGCTAAGTAAATCCTTTGTTG
6	r006	rs10889636	chr1	67089924	67089825	67089849	67089970	67090000	ACCAGTGGTGATTGCTGAATATGG	TCTTTCTCACCTCTAATTGTCTTATTCCCT
7	r007	rs681968	chr1	77152862	77152807	77152830	77152948	77152978	CGACCAAGAAAGTCTTCACCCAT	GGAGTAGAGAGAAGGAAAATAACTTCTCTG
8	r008	rs3767382	chr1	89208080	89207975	89208006	89208116	89208149	TGGCTAAGAACCTTAAATTTTTACCATCTCA	AAAGTTTCGATTATTCTTACAAGGTTGAAATCT
9	r009	rs4847034	chr1	105717631	105717514	105717541	105717663	105717687	ATTAACAGTGCTGCAATTAACATGGAG	GAGAAGGTAGATTGGTGCAGCTAT
10	r010	rs6687760	chr1	117514334	117514241	117514268	117514388	117514414	GATTTCATTAGGAGGAAATCCACTCCT	TTCCAAAGAAAACCCAAATACCTCCT
11	r011	rs560681	chr1	160786670	160786554	160786578	160786702	160786728	CATGGAGAAGCAGTGAAAATCACC	AAAGAATCAGTCAGGATGCAAACTCT
12	r012	rs859400	chr1	175375334	175375202	175375225	175375346	175375367	TTTTTCCTTTGACCGTGTGAAGA	GAAAGTGCTGCCACAGGTAGA
13	r013	rs6697503	chr1	185764629	185764533	185764557	185764685	185764708	TGCATGTTGAGTTGGTTGCATTAC	CCCACACTCAGGACATTCCTATG
14	r015	rs874718	chr1	206684977	206684917	206684940	206685062	206685092	GCGTTATTCAGAGCTGTGAAGTG	CAGGGAGATATCAGCCATTCTTAATAAGAA
15	r016	rs10863256	chr1	216743499	216743432	216743465	216743574	216743607	TCTTAACAATACTACTTTAAGCGTTGATTATCT	TTTTTGGGTTTTGATATTTGTTTGTTTAACCTA
16	r017	rs1294331	chr1	233448413	233448338	233448366	233448462	233448492	CGAAAAACCCTTCCAAATTCTCTGTATG	TGGAGTTTTATGTGTTGCTACATTTGTTTC
17	r018	rs10495407	chr1	238439308	238439233	238439257	238439360	238439388	GGTTCTTACAGGTCTACCCTCTCT	ATGTGAGATGATAATTTCGTTCTCCCAA
18	r019	rs891700	chr1	239881926	239881839	239881868	239881985	239882014	TACACTTTTTCAGAGGTGGTATTTCTAGC	CTTTCCTTGTGTTTTCTTCAATCACTTCT
19	r020	rs1413212	chr1	242806797	242806696	242806723	242806834	242806858	TGATTTAGCAAAAGATTGGACAGGCTA	CACTCTTCTGAATCCTGGTCAACA
20	r021	rs876724	chr2	114974	114859	114881	114990	115016	GAGCACAAAACGTGACAGCTTT	GAATATCTATGAGCAGGCAGTTAGCA
21	r022	rs1109037	chr2	10085722	10085577	10085602	10085729	10085751	ACAAACACAACCTTTGGTGATAGGA	GCCAGTGCGAGATGAAAGTCTT
22	r023	rs2068834	chr2	27839539	27839440	27839467	27839592	27839614	TGTTCTGAGTTCCTATCCCTGAATTCT	CGAGAGGCCAGTATGGTTCAGA
23	r024	rs12622958	chr2	37880588	37880503	37880525	37880652	37880678	GGGTTGCACTAGGCTAGACAAT	ATTTTCAGCATCATTCTGTTTGCCAA
24	r025	rs4411759	chr2	48556482	48556404	48556434	48556531	48556559	AGAAGTAGCATCTAAACACATGGTTTACAA	GGGAAAACCTTCTCCAACTCATACTAAA
25	r026	rs2561892	chr2	59560204	59560097	59560127	59560247	59560272	AGTCCAAAAATGTTCATATATCACAGCAGA	GTTCCCATCATGGAACTTACCAACA
26	r027	rs2113418	chr2	95988849	95988699	95988721	95988851	95988873	GAGCAGGTCCATGCTCTTCTTT	ACCCTCCCATAGTGTTCCTGTT
27	r028	rs13411044	chr2	106059781	106059696	106059718	106059841	106059870	GGATCGACAGGATGGAGACTCA	GGATGAACAAGAAGATTTTATGTCCCACA
28	r029	rs993934	chr2	124109213	124109147	124109172	124109290	124109320	TTGCTTTGTAAGGCAATAGAGCAAA	GGGCTAAAATTTGAATGACATTTCTTCACT
29	r030	rs7597826	chr2	133695286	133695198	133695223	133695350	133695373	CTTGTTGTTACAGAGGCAAGACAAC	CAAATCTTTGGTGGAAGCCCAAT
30	r031	rs164605	chr2	143723457	143723425	143723452	143723569	143723599	TCTCATTGTTCCTAACCCATTTTCCTC	CCATGAATTGTTTCAAATGCTTTGTGAAAT
31	r032	rs2033849	chr2	154026994	154026901	154026926	154027053	154027075	GAGGAAGATTCAACCTCAGACTTGA	TGCTTAGCCAGCTGCTTAAGTT
32	r033	rs12997453	chr2	182413259	182413180	182413209	182413311	182413340	ACCAAAGATCCTAAGTCTGATCAATTGTT	ACATTTTAGGGCAGAAGACTGTGAAATAT
33	r034	rs13019672	chr2	192521913	192521823	192521851	192521953	192521982	TGATTAAAGACCCAGGATCAAAATCTCC	AATCAATGCATTAGATAGCCTTCAGAAGT
34	r035	rs1914267	chr2	202542836	202542748	202542774	202542897	202542923	CCAACAAGACATTTGTGTAGACTCTG	CACACAAAACCCAATTATGGGTTTCT
35	r036	rs13034774	chr2	229917808	229917679	229917711	229917809	229917839	GTGCCATGTACAATTATTATGAAAGCTGTATT	TTGATAGAAATCTGCCTTCTACCTATAAGT
36	r037	rs907100	chr2	239563579	239563514	239563536	239563644	239563674	CCCAGGGAGTTCCTGATAACGA	GTCTTGGTCTTTGCTATTGGAAATCCTATA
37	r038	rs9809528	chr3	250758	250653	250678	250800	250824	CCTCTGATGCTATTTCAGTACTGCA	GCCAAGAAAGAGATCTAGGTTGCT
38	r039	rs2254931	chr3	10860297	10860210	10860238	10860357	10860385	CCTTTCAAACCCTGATAGATATGATCCT	CCTGTCTAATAACGAAGCATGAAAACAC
39	r040	rs11128935	chr3	20125393	20125327	20125349	20125458	20125482	GCAAGAGGTAGCTGCCATTTTG	CACATCACCAGCTAACCTCTTCTC
40	r041	rs4364205	chr3	32417644	32417569	32417599	32417701	32417729	CAAAGTTAAACAATACTTGTAACCCAGCAA	ATTCATTCACCATTTGATAGCCATTTGG
41	r042	rs9866013	chr3	59488340	59488248	59488275	59488401	59488423	CCTTCAGAACCTTTGAGATCTGATTCT	CTGTAGGTTTCCAGCTCACCAT
42	r043	rs12714757	chr3	69820782	69820728	69820758	69820861	69820891	ACCTATAGCCCTCTTAAATTTAGCTAAGGA	GTGCCATTTTTAAATGGCATTAATTTCACA
43	r044	rs34309901	chr3	93721783	93721688	93721717	93721836	93721863	GGCACAATGTTCAATTTGTTCATATTCCT	TATGAACTGCCAAGGAGTGATAATGAC
44	r045	rs2399332	chr3	110301126	110301091	110301123	110301244	110301263	TTTTGAGAAGTATCTGTTCATGTATTTTGCTG	GATCGTTGTCCCAGCTGCT
45	r046	rs1872575	chr3	113804979	113804882	113804905	113805030	113805052	TCTTTGTACCAAACTGCCCACAT	TGTGCCCTCACAGTTAAAGCTT
46	r047	rs4678083	chr3	123823919	123823851	123823874	123823985	123824015	GGAACTTCTGAGCATAAGAGCCT	CCTGTTGCTTTCTCTGACATTATCTTTTAC
47	r048	rs6439466	chr3	133896641	133896597	133896619	133896742	133896772	CTCAAGGCAGGAACATAAGCCA	TGCCCAAATACCAATTATTTACCAGTAGTT
48	r049	rs1900861	chr3	158925636	158925549	158925578	158925695	158925724	GTTCTTAGAAATCTAGCTCCATCTGGTTG	GTTCGAATGTGTACAAATGAAGTCAGAAG
49	r050	rs1355366	chr3	190806108	190806003	190806029	190806148	190806178	CCTTTACTCAAAGCTGCAAGAAGAAG	ATTCTTGTGTCTTAAAACCCATGATTTTCT
50	r051	rs6444724	chr3	193207380	193207254	193207278	193207402	193207429	AACCTTTGGATGTTGTTCTGGCTA	CACTTCCTACTCCGTAGTAAATGAGAG
51	r052	rs2046361	chr4	10969059	10968990	10969019	10969114	10969143	ATTTATGTTCAGTTCTCAATACTGCCAGA	TGCCAAATGTATCCTTACCTTTAAGACTT
52	r053	rs10034991	chr4	21005251	21005171	21005198	21005305	21005328	TAGAAACTGGAGAGAACTTTGGAAAGC	ACTCAGGTGGGCAGTAAGATACA
53	r054	rs279844	chr4	46329655	46329583	46329613	46329724	46329754	CATTTACAAATGGCAACTTCTGATAAAGGA	GCAAAAACACAGAGTGCATTATCTCTTAGA
54	r055	rs1401907	chr4	57187197	57187110	57187136	57187257	57187285	AGATCTGAATTCCACATTGTGGTCTT	CTAAAAGACAGCAAAGACAAGATGTTGT
55	r056	rs4484354	chr4	66529782	66529733	66529761	66529871	66529901	AAAATTGCTACACTGCTTCCATTTTTAC	TTTGATTTTGAACTTCCAAAACAATTAGCA
56	r057	rs13134862	chr4	76425896	76425786	76425811	76425935	76425961	GTACGAAGCACTTGAATTGCTTACA	TCTATAAGGCAAGGATGAACAGGTCT
57	r058	rs10005781	chr4	99451611	99451497	99451523	99451649	99451671	CATGACTAACTGTCATCACACTGTGA	GTGGAGTGTGCCTCTAGGAAAG
58	r059	rs1405154	chr4	109901424	109901355	109901377	109901479	109901508	GGGTGTTCGGGATTCTTAGGAA	CCAATCAGTTAACCAGTCTTGTTGTTTTT
59	r060	rs9307465	chr4	119896331	119896230	119896255	119896374	119896397	TTCAATAACCTGTCACACACACCTT	TACTCTGTGTGCTGGTCTTTGTC
60	r061	rs1396009	chr4	134081686	134081568	134081592	134081710	134081739	TTTTTGCCATGCACATGCTATAGT	TTTACGTAGTTTTTACTCCAATGTGCCTA
61	r062	rs6857303	chr4	145035788	145035677	145035706	145035823	145035852	CTATGCTGCAGACATTTCTAAAAAGTCAA	AGAAAATCCAGGTTGGTGTTAATATTTGC
62	r063	rs1554472	chr4	157489906	157489814	157489840	157489964	157489989	TCTATTCTGTGCTGTATCCTGTAGCT	TGAAGATGTGAAGATTCAAGGTGCA
63	r064	rs6811238	chr4	169663615	169663523	169663547	169663674	169663696	GCCAAATTTATCCCAGGGAAGGAA	CTCAAAGCACCAGGCATTTGAC
64	r065	rs10003686	chr4	182122202	182122139	182122161	182122263	182122292	CTAGATGCGATGGGTGCCATTA	AATTGATATTTGTTGGGTTTTGTCTGGAT
65	r066	rs1979255	chr4	190318080	190317934	190317962	190318081	190318106	GGGTTTTTGAAGACTTTCGTAAGAATGC	TCCACGAAAGTTCTTCTCCTATGGA
66	r067	rs2672757	chr5	454732	454634	454663	454783	454809	CCAATATCCTATAGCAGTGAGTCTTTCAA	ACTGCACCATTTTTCAACACTACTTC
67	r068	rs159606	chr5	17374898	17374804	17374831	17374950	17374979	TGTTATTTTTGGTTGTGAGCACAAACA	TATGATCCACATTGTATGGTTTTTAGGCA
68	r069	rs1156358	chr5	26907873	26907811	26907837	26907954	26907984	GATTCAAAGCATGGTTCTGACATCAC	GCCAATATGGAATTCCTCCTATTTTCAAAA
69	r070	rs158803	chr5	36911616	36911541	36911568	36911686	36911716	GTAGGAAATATTCCCTGCTTTCCTTCT	GTACTCTGCTCTAGGAAGAGTTTCTAGTAT
70	r071	rs299081	chr5	68688185	68688087	68688111	68688235	68688260	GTTTGCTGAAGGTAAGAGAGCAGA	GGGAGACAGAACGCTTGTAAATTAG
71	r072	rs10079086	chr5	78689761	78689635	78689663	78689779	78689806	TCTATATGGGAGAATTCTATGCAGCCAT	CATAATCCTGTCATCTTAAGGCAAGGT
72	r073	rs3763070	chr5	89768989	89768905	89768928	89769050	89769080	CCAAAGAGGACCATGGCTACCTA	CTCACGATTGCAAAAGCTTAATAGTAATCA
73	r074	rs841933	chr5	101622517	101622418	101622448	101622562	101622591	ACCTCTAATGCTTATGTCTTTCTAAAAGCT	ATGATTTCTACAGGTGTGAGAATAACACA
74	r075	rs2162739	chr5	111683864	111683771	111683798	111683924	111683946	AAACTCAAATGCTCAAGATAAGCCAAC	GGTGTCGCAGATGGTTTCATGA
75	r076	rs13182883	chr5	136633338	136633250	136633276	136633403	136633425	ACTATGAGGTGTGTCTCTCTTTTGTG	GTCTGCTCATGTTTGTGCCCTA
76	r077	rs7704770	chr5	159487953	159487881	159487903	159488005	159488032	GCCCATCTACCCAAGCATTGTA	GGGTTAGTAATCCTGTGGCAAAATGAA
77	r078	rs315791	chr5	169735920	169735832	169735860	169735980	169736007	TGATGATGGTGATTAATGAGCATTGAGT	GCTAGTGGCTACCAAATTGTACATAGA
78	r079	rs338882	chr5	178690725	178690656	178690677	178690786	178690807	AGGGACCAAGTCAAGAGCTCT	CTGGCGTCTGTCTTCTCTCTC
79	r081	rs13218440	chr6	12059954	12059878	12059907	12060028	12060053	TTTTCCCTGAATCTCTTGAGTCTTTTTCT	AGAGACATGAGGCATTTTCATGGAG
80	r082	rs2206597	chr6	22651688	22651627	22651652	22651751	22651776	GGGTGTGAAGGTCCTTTAGTTTTCC	CTCTTTGCTTGAGAGATTTGGACAC
81	r083	rs2811231	chr6	55155704	55155610	55155640	55155734	55155758	GAGGATTGAGAAAGAAAAATACTTCCCTCA	TTTTTCAGGGCTGGTTTTAACCTG
82	r084	rs998828	chr6	66083192	66083117	66083139	66083246	66083273	CGGTGTCCCTGTCTGTTTCAAT	GTGATGTGGTATTTGATGTCATCCATC
83	r087	rs1478829	chr6	120560694	120560568	120560595	120560714	120560741	TGGAAGTAGATTAGAGATTGCTGGGAA	AAAAAGAAAGCCACACCCAATTAATCA
84	r088	rs1358856	chr6	123894978	123894837	123894864	123894985	123895011	AAGTAGAGGCTGTTTTATCCCATTAGC	CTGCACTTATACTACAAGCATCCTGT
85	r089	rs2503107	chr6	127463376	127463296	127463326	127463431	127463459	TTTGATAATCCAAAAGGAGTGTTGTATCCA	GTTCATGTGTTAAAGCTTGCAAGTAGAG
86	r090	rs1022690	chr6	137085296	137085269	137085295	137085394	137085418	TGACATATGCAAGAATGTTCAGACCA	TGGTAAAAGCAGTTACAGCACCAA
87	r091	rs2272998	chr6	148761456	148761382	148761412	148761527	148761557	ACTTTAATCATCTAGTTTTGCTTCTGCCTT	GGAGAAAGACTTACTTTCTTTCCACTTCTG
88	r092	rs214955	chr6	152697706	152697621	152697644	152697769	152697796	AAGGCCTTTCGAAATCTTTGCTG	GTGAGGTAAGTGCACATTCTAAGAACT
89	r093	rs727811	chr6	165045334	165045257	165045284	165045397	165045422	ACTTAATATTTCATGCCCACAGAGCAA	CTCATGAGCGTTTTCCTCTGTTTTT
90	r094	rs6955448	chr7	4310365	4310279	4310304	4310422	4310452	CTCCTGTTAGAAAGAGGAAAGGCAT	GTGGAGTTATTCTTATGTAATCGTCATCCA
91	r095	rs1019029	chr7	13894276	13894176	13894202	13894320	13894350	GCAGTCACTCCTGATCTTAGATTTCA	TCAGATCTAGAGATGATCAAGGATAAGCTC
92	r096	rs12701077	chr7	31405226	31405132	31405157	31405277	31405307	CCCTCCATAGAGGACATACCAATTC	ATGAATGATCTCATTTATTCCTCACAACCT
93	r097	rs2237427	chr7	42032565	42032479	42032501	42032630	42032654	TGGGCTTAAGCAGGAAAACTGG	TCCTTGATAAAAGGCTGTTGCACA
94	r098	rs730437	chr7	55215018	55214887	55214908	55215042	55215062	ACTGCCATGGAGAGGAAGTCT	GTGTGAGCTTGCGTCTCAGA
95	r099	rs10499822	chr7	70251651	70251537	70251561	70251665	70251689	AAAAAGCCCATCTCGATTAGGAGA	GTATGCTCAGAGACACGTTTTAGC
96	r101	rs362633	chr7	103233787	103233666	103233695	103233811	103233841	GCTTTTAAGAGAACAATGATGACTGGAGT	GTGACTTAATGAATCTCAAGCTTCTAAACG
97	r102	rs2189011	chr7	114115268	114115178	114115208	114115306	114115332	TCAATGTTCAAGTTAGGTATGCTACATGAC	ATAGAGAGACAAGTAACGGACTCACA
98	r103	rs321198	chr7	137029838	137029766	137029792	137029912	137029935	TAAGGAAGCTGTGTTCCTTTCTCCTA	GGGACTGGGAAAAATGCCAAAAA
99	r104	rs1015570	chr7	139586807	139586719	139586741	139586866	139586888	GCAAGAAGCCTCAGCTCTTTGT	CTATGGGTGTTAGCTGTGGGTT
100	r105	rs740136	chr7	149421210	149421157	149421179	149421308	149421332	CTCGGTCAGCGCTTGATAATTC	ATGGCAGAAACCTGACCCAAACAC
101	r106	rs763869	chr8	1375610	1375513	1375542	1375660	1375688	ACACTCTTTTTAAGCATAACCCAAAGAGT	CCATATCAAGTGCTTTCTGTTGACATTT
102	r107	rs3802268	chr8	12586261	12586171	12586198	12586323	12586346	TGGTTGTTAAGCCTGCAGAAATAAAGA	ATGCAGGCTATTTTCTAGGTGCA
103	r108	rs10092491	chr8	28411072	28410992	28411014	28411130	28411157	CCTGGATACCTCTGGGCCATAT	CCCTGAGAGTTTTAACCAGTTTCAAAA
104	r109	rs6474513	chr8	38804226	38804179	38804201	38804304	38804334	CCTCCCTGTCCTAGAAAAGCCT	CTTCCTACCCTTCTTCCTTTCTTTTTCTAT
105	r110	rs3735973	chr8	49985188	49985110	49985140	49985255	49985285	CTGTGCATTGTGTATAGTTGGATGTATAGT	TTTCCACGTGACTGTTACAAAGTATTATCA
106	r111	rs10098647	chr8	61105199	61105067	61105095	61105216	61105242	CATGTGTTGGAAGTTTACTTTTCAGTGT	GCAATTGCTACTGTCATTTTGTTGCA
107	r112	rs1380896	chr8	71235967	71235869	71235897	71235995	71236027	GGGATACTTATTACCATAAACGATGTGT	TTTTTCTAGAAAACCAGAAAATTAGCACATAG
108	r113	rs6473257	chr8	81891362	81891328	81891357	81891476	81891503	TTGTCCTAAAATGAATGTCTGTGAGTCAT	CCCATCTGGGACAAGAAGGTAAAATAT
109	r115	rs4288409	chr8	136839229	136839140	136839166	136839291	136839315	TTTTTGCCTTGGAGTAAGAAAACCAC	ACCACTTTCCTTTGCTAGAACACA
110	r116	rs4606077	chr8	144656754	144656674	144656697	144656826	144656849	CTCAACTCCAAGGCAGACACCAA	GATTTGCATCCCAGTGAAAGCAC
111	r117	rs1015250	chr9	1823774	1823699	1823725	1823824	1823852	AAGAACATGTAACCTCCCTTAGGGTA	GACATGGGAAATGTCAGATCATAAGACA
112	r118	rs1001389	chr9	3584543	3584443	3584469	3584588	3584618	TTTCGAGGATATCATGTTTTCTGGCT	TTTAAGTCCCTGGATTAGTTGAAATTACCC
113	r119	rs2270529	chr9	14747133	14747040	14747062	14747192	14747214	CAACTGGTCCTTTGGGAAGGAA	GCTGGGCCAGAAACACACTTAA
114	r120	rs7041158	chr9	27985938	27985850	27985872	27985994	27986023	GCAATGGTGAGAGGTTGATGGT	AAGGAATTTCTGAGAATAACATTGCCTCT
115	r121	rs10973637	chr9	38004139	38004061	38004083	38004191	38004213	TTTGGAACACAACTCCCAGGTT	GCCCTTCACAGCATCTCTCCTA
116	r122	rs7849853	chr9	90679521	90679411	90679439	90679557	90679586	AACAAGGAGTAATGAGTGAAACAGTGAA	ACGGCTATGTTGCAAGATTTAATAGATGA
117	r123	rs334355	chr9	101909286	101909244	101909274	101909375	101909405	TCTTTGAGATTGTGGTTATTTTCTCCAACT	CCTAAGAGACTGTTTCCTGAGTAAACATTA
118	r124	rs1000709	chr9	117237754	117237685	117237710	117237830	117237860	CCCTAAGCACTACATCTGTTCTTCC	CATAAAAATCACACATGTAGCCAAGTTACC
119	r125	rs1463729	chr9	126881448	126881340	126881367	126881492	126881514	TAACCATTTGAGAATATGGGCACATGT	CGCCTGTACCTGCAACTATCAG
120	r126	rs1360288	chr9	128968063	128967991	128968013	128968115	128968139	CAGACTCTCTGTGTGTGGCTTT	AGCTTCGCTTTGCTACTCTTCAAA
121	r127	rs1003416	chr9	132897231	132897146	132897169	132897294	132897318	CACAGCTAGTAAGGAACGAACCA	CCAGATGTTGTCACACTGAACAAG
122	r128	rs10776839	chr9	137417308	137417213	137417234	137417348	137417368	ACCTGCGAAATCCCAAAATGC	CCCGTCGTATCTAGCAGAGC
123	r129	rs826472	chr10	2406631	2406577	2406609	2406701	2406731	ATTTTACAATGATGCTGAATTTTGTCTCTGTT	AGTTTTAATTTCCCAGCAAAAACTTCTTTT
124	r130	rs10444205	chr10	6736561	6736472	6736496	6736623	6736645	CCATTCAGTAAGCTAGGAGGACAA	TCAGAGCACACACACATTCGAA
125	r131	rs3780962	chr10	17193346	17193289	17193316	17193415	17193439	CCTCAAAAACAAAGAAACATGGGATGA	CATTGATCCTTCCAAACCCTCTGT
126	r132	rs4749273	chr10	28179053	28178944	28178972	28179081	28179103	GAACAAAACTGCACTTGTACCCAATTTA	TGCCCATTGACCTCACTGTTTT
127	r133	rs2435344	chr10	43585874	43585800	43585819	43585951	43585973	GCCTCTTGGGTTGGCACTG	GAGGACAAGGCTTAGCATGGAG
128	r134	rs4415704	chr10	53561613	53561549	53561578	53561693	53561723	CTTGTGTGTTTAGAGGTCTCAGAGTAATG	TAAGTCTAAAGGGTATAAAGCTGAGACAGT
129	r135	rs4414169	chr10	63711250	63711136	63711158	63711267	63711295	GTGCCTTGCCTAGAACTCTCTT	ACATTTGTATTTTATCCCGTAGGCATGA
130	r136	rs1668172	chr10	73823019	73822991	73823013	73823133	73823155	GGTCCTCATGCATGAGCAGAAG	CCTGAGCAGTGGTTCAAGGAAG
131	r137	rs10437508	chr10	89406641	89406561	89406584	89406710	89406732	GCAGAAATGACAGCACTCTGAGT	AGAATCCAAGTGGACATTGCCA
132	r138	rs1410059	chr10	97172595	97172512	97172537	97172652	97172674	CCCAAAACAAGAGTGGCTTCTAAAT	TTAGGTCAGCACCAGGCCCAAT
133	r139	rs7088884	chr10	108349325	108349213	108349243	108349362	108349386	AGCTTGAAAGATTTAAATCGGCAATTAAGG	CCCATCAGGAAGCTGGAAATATGG
134	r140	rs740598	chr10	118506899	118506807	118506835	118506953	118506975	ACTTTAGAAATGCCTTCTCAGGTAATGG	TCCGGGATGTCCCGTCTTATTA
135	r141	rs964681	chr10	132698419	132698377	132698398	132698514	132698544	AGGAAGGTACCTGGAGGTGAT	GGGACTTTGACTATTAAATGAACATGGTAA
136	r142	rs10500617	chr11	5099393	5099344	5099370	5099468	5099494	CCCTCACCATTTGTAAATGCCATAAA	AGGGTAACATGGAGAAAGTCTGGTTA
137	r143	rs1498553	chr11	5709028	5708939	5708969	5709087	5709114	TTACTACTGTTTTCTCTCAGCTGCAATTAA	CTCATTTATCCAGAGACCTGTTCTCTG
138	r144	rs901398	chr11	11096221	11096128	11096152	11096281	11096303	GGCTAGAGAGAGCAGCTATTTACC	CAACGCCACCATCATACAGACT
139	r145	rs2711823	chr11	29385080	29385008	29385040	29385132	29385154	ACCAGTATTACATTAATTTAATGAGGCTTACC	TGCTGTGGTTGTACAGCCTTTT
140	r146	rs4237677	chr11	40192854	40192800	40192830	40192928	40192958	CAGTCTTGATATTTGTTCTTTCTGCATGTG	TCCAGTTATTGCTAGGGTTTTTGTTCATAA
141	r147	rs4939141	chr11	57130892	57130811	57130835	57130936	57130959	CCCTCATTTCAGTGGCTTAATGTG	GGACTCTGAGGCTCTAGAGAGAC
142	r148	rs7937238	chr11	77731416	77731360	77731382	77731506	77731531	GGTCTGTGGGCTCTCCTAAGAT	CTATTGTTTGGCTGCTGTCAAGATG
143	r149	rs7104420	chr11	92572940	92572856	92572878	92573002	92573024	GAGGCCTGAGCTGATACAACTG	CCCAAATGGGAATGCAAAGCTC
144	r150	rs6591147	chr11	105912984	105912881	105912906	105913032	105913056	TCTCAACAGAACCTGTAAGTCTGGA	GTTGCTGTAAACTGTCACTCCTCA
145	r151	rs10488710	chr11	115207176	115207052	115207079	115207199	115207227	TCTCATCGATCCCTCAAAAGGAATTTG	GGTTTTACTGTATTAGGAGTTCCCACTT
146	r152	rs590162	chr11	122195989	122195873	122195902	122196022	122196048	TGCAAGCTGTTGTCAATACTTACTTTAGA	AAATTCCTCATACAAAGCACCCGATA
147	r153	rs2076848	chr11	134667546	134667473	134667498	134667598	134667620	CCTTAGTGACATCAGAAACTCCCAT	GGGTTGCATCAAATTCACCAGT
148	r154	rs2255301	chr12	6909442	6909341	6909363	6909489	6909511	TGCTGCAACTGGGTAAGTTCTC	GCACCACTTTCTTTCCCTGAGT
149	r155	rs2269355	chr12	6945914	6945878	6945899	6946013	6946034	CCCTTACTGCTGTAGGAAGCT	AGTTCTGTTGTGGCTCGTCTT
150	r156	rs7962675	chr12	24133483	24133410	24133439	24133557	24133585	GTTCATGAAATGACTACCATTGATGTTGG	CTGTCTGAAATGCCAAATGGGAATATAC
151	r157	rs2920816	chr12	40863052	40862967	40862992	40863113	40863140	CAGGAACAAGGTAAGGAGATATGCA	CATTGATTCTCTACAGTTCTGCAGGTA
152	r158	rs2730648	chr12	51537196	51537112	51537134	51537259	51537286	CAAATGGCAACACCATCCAACA	GAGCCTGTCCTCTAAATTTCTATCCTC
153	r159	rs6581429	chr12	62156895	62156801	62156830	62156952	62156976	ACTTTCTGAGACAGCTAATTTCTCACTTT	GTTGTTTCCTCCTGATCATCCTGA
154	r160	rs11178999	chr12	72333570	72333451	72333480	72333594	72333624	TGATGGAATAATGAAAGCAATACACCACT	GACTAGGACCTGGATACATTTTTATTTCGT
155	r161	rs10506847	chr12	82107590	82107512	82107541	82107642	82107672	TGCTGTCTAATTTTACTCTTGGGTTAACC	ACAAATTGTCACTGTTCACATTTCTCTAGA
156	r162	rs959897	chr12	92820752	92820652	92820681	92820804	92820826	CCTTTCAAGCAAAGGATTAAATTTACCCA	CCTTGCCTTGTGTCCAGAAAAC
157	r163	rs2111980	chr12	106328254	106328182	106328208	106328315	106328345	AAAAACAAACTGATCCTATGCAGCAA	TTGTTTTCTCTTTTTATCCCTTTCCTGTCT
158	r164	rs1007469	chr12	120791042	120790955	120790976	120791106	120791127	GGCCCTCTTTCCTCAGACATG	CCCTGGCTACACCTACCAGTT
159	r165	rs10773760	chr12	130761696	130761613	130761635	130761758	130761781	GGGCCTCTTCTCATTTTCGGTA	GTACGACATCATCACAGCCATCA
160	r166	rs1335873	chr13	20901724	20901615	20901640	20901768	20901790	CTCCTGACTCTTGGCAATTTCATTT	GACCTACTGCACGTGGATGATA
161	r167	rs11617748	chr13	31222870	31222764	31222788	31222910	31222938	ACTTCTCTGTTTGCTTTCTGTCCT	TGTAATCTTCAGACAGATACAGACACCT
162	r168	rs9527220	chr13	55082187	55082108	55082141	55082247	55082280	CCTGATCACTAGGACCTATATTACCTATATTGT	TGCTTGCAAAATTACTATTGTAACCTATATACA
163	r169	rs1413577	chr13	66989884	66989811	66989843	66989946	66989979	ATTTATCTCAAAGGCAGATAGGTAAGAATGTC	AACAATCATATTTATGCCAGTTTTACACTTTTT
164	r170	rs9546538	chr13	84456735	84456640	84456663	84456793	84456815	ATCTGGCTAGGGAATGCTGAAAG	GGGCTGTGAACTCGTTAAGGAA
165	r171	rs1058083	chr13	100038233	100038195	100038222	100038347	100038369	CTCCATGAAACTTGGGTTAATTTTGCT	AGGGATCGTTTCTCCTCTTCCT
166	r172	rs354439	chr13	106938411	106938291	106938315	106938444	106938466	AGTTTGCCTGCGTACTGATAAGAG	GGTGTTCTGGTGGCTTCTCTTT
167	r173	rs1454361	chr14	25850832	25850747	25850769	25850897	25850922	TTTGGGTGAGGCCTGAGTTATC	TGGAACACATCAAAAACCACCATCT
168	r174	rs7141285	chr14	42174624	42174525	42174557	42174667	42174700	TACCTTGTTCTAGATTGTGAAAATTCTTGAGG	GAGTAATCACCAAAATATTAATGGCATTTCACA
169	r175	rs722290	chr14	53216723	53216643	53216672	53216775	53216802	TACGTTCAGAGTATATATGGTGTGTGTGA	CTTATCTAAAATGCTGGTCCCAAGGTA
170	r176	rs12431779	chr14	63245914	63245847	63245877	63245980	63246010	TCTTCATGCAAATTAAATTTGTGTCACACT	AGTTTACTCTTTCAAAGAACGCTATCTCAA
171	r177	rs1004667	chr14	78734765	78734659	78734689	78734806	78734834	TGCTGGATGTTGTGATGTTGTATTTTTATG	GTATGGAAGGAACTGATGGTCATTAAGT
172	r178	rs4530059	chr14	104769149	104769046	104769073	104769194	104769212	GTTACATTATCACAGAAAAATGCACCA	GCTTCCGGAGACCAGCAA
173	r179	rs2016276	chr15	24571796	24571705	24571737	24571858	24571880	GTCTGGTTTTATGATAAACTTGAAACTCAAGA	CATCTGGCTCACTGGTTGTTTG
174	r180	rs1821380	chr15	39313402	39313313	39313336	39313465	39313488	AGAAGGAGCACTCTTTCCTTGTC	AGTGCAAGACAAGCGATTGAAAG
175	r181	rs8037429	chr15	53616909	53616809	53616838	53616957	53616983	CTGGGTTAGAAATTGCAGTTTATTTCTCC	TGAAAAGTGCTACGTAAGAGGTCATT
176	r182	rs1528460	chr15	55210705	55210618	55210640	55210759	55210782	GCACTCCTTGGCCAAGTGATTT	GGGTGACCAGTAGTTCTATGAGC
177	r183	rs10519137	chr15	62092848	62092762	62092784	62092907	62092929	CGAACACCGTCCTGACCTAAAG	GACTCTGCATAGTCGCAGATCT
178	r184	rs12442886	chr15	72473611	72473566	72473588	72473712	72473738	CCCATGGGCCTCTATAATGGTT	ATTCCTGTTTCACCAATATTCACCCT
179	r185	rs698500	chr15	83237769	83237693	83237716	83237830	83237852	CTGCCTTGGGCAATATATCACCA	GCTAGCTCAGTTGCTTCAGTGA
180	r186	rs2342747	chr16	5868700	5868633	5868663	5868783	5868808	TAGATAGGACCCTTGTTTTCAAAAAGTTGT	ACATAATGGACACAGGGATCCAATG
181	r187	rs7205345	chr16	7520254	7520183	7520205	7520307	7520336	TGCACCCTTGGGTCATCTCTAT	AACTCTTCTACATCATAGGGAAACAATGG
182	r188	rs4781878	chr16	18135446	18135380	18135409	18135522	18135552	TCTTTAAGTGGTTATTTTCCATGCTCCAA	CCATGTTCTCAGCAGTAATATAAAGTTTCC
183	r189	rs8052258	chr16	28304997	28304946	28304968	28305094	28305116	CCAGGTCCTTGGAGTGTGAATA	CCGCACTCTCACAGACAAAGAC
184	r190	rs9928480	chr16	49533029	49532966	49532988	49533102	49533124	ACACACCTCACTTCTCCCATGA	ACATCTCAGGGCTTTGTCCAAG
185	r191	rs4315319	chr16	61726204	61726109	61726132	61726254	61726284	CCTAATGCAAACGTGATGACCAA	GACATTTTTATACAGCTAGATCTGCAGGAA
186	r192	rs430046	chr16	78017051	78016967	78016989	78017114	78017137	TGAATGCCAAGCTGGGAATCTT	GGAGTCAAGGCATTTGACCATCT
187	r193	rs1382387	chr16	80106361	80106261	80106284	80106400	80106427	GTTGCACGGTTCTGTGTAACAAG	CTGTTTTTCTTCATTCCCATGTTGTGT
188	r194	rs9905977	chr17	2919393	2919323	2919351	2919469	2919497	CACACTACGATAAGGAAAATTCATGAGC	CAGACAAAACCATGACAATGATCTTAGG
189	r195	rs4796362	chr17	6811529	6811442	6811463	6811589	6811617	TGCATTCTGCACCTATGACCC	GACACAGGTCACAACAAAGATAAATCTC
190	r196	rs1015308	chr17	30831245	30831203	30831224	30831340	30831362	TCTCCACAGCACTGAACTGAC	GGGAAGGGAAGAATGGGTGTTG
191	r197	rs8070085	chr17	41341984	41341884	41341914	41342032	41342056	TGTGTAGGTAAAGGGAAATTAATTGTACCC	GGGAACATAATTTTGCCTGGCTTT
192	r198	rs1004357	chr17	41691526	41691454	41691476	41691578	41691604	ACATGCGATGAGCTCATCCTTC	CTTGCTGGCAGAACAGAGAGATATTA
193	r199	rs1027895	chr17	46510697	46510608	46510631	46510757	46510783	CCACATGGAGGAGTCTTAGAGGA	TTTCTTCCATGACAGCCACATAGTAC
194	r200	rs116187	chr17	64497737	64497655	64497677	64497804	64497826	CTCAGGCTTGGATGCTGAAGTA	TGAAACCTCGGATGCTGGAATG
195	r201	rs938283	chr17	77468498	77468413	77468439	77468558	77468588	TGCACCCTTCTATTATGGACTGAATC	TCTGTGTCCTAATCTTCTTCTCTTAGAAGG
196	r202	rs8078417	chr17	80461935	80461786	80461809	80461938	80461960	ACCAGTTTGAGCACAGAGATTCA	TGTGAGAAGAGCCTCAAGGACA
197	r203	rs2291395	chr17	80526139	80526046	80526068	80526199	80526221	AAAGGAAGCTTCAGGTGGAGAC	ACACCAGAATCAAGCCCACATC
198	r204	rs3744163	chr17	80739859	80739727	80739749	80739878	80739900	GGGTCTTGGGCAGTTTCCTTTT	CTAAGCAGCCCAGATGCAGAGA
199	r205	rs1493232	chr18	1127986	1127933	1127960	1128057	1128087	GCATCTCAAGGAATTAATCACCAAAGC	AGATTCACAGTGATCCATACACTAAAACAA
200	r206	rs9951171	chr18	9749879	9749774	9749803	9749926	9749948	CACAACAGTAAGTCTTTATAGACGGTTCT	CGGAGGTCACGAGCTCAATTTT
201	r207	rs7229946	chr18	22739001	22738954	22738981	22739078	22739107	AAAAATGAAAGAAGGAAACATCCAGCA	TTTACATTTCACTGTAAAGAAGGCTCTGA
202	r208	rs985492	chr18	29311034	29310944	29310966	29311091	29311118	GCCTGCAAGAGTTATCTGTGCT	CTTCTCCTTTAATCAAAGGAGCCAGTT
203	r209	rs521861	chr18	47371014	47370941	47370963	47371066	47371094	GCTCCAACGCATCCTTCTAGTT	TACATTTTCCTGGATAAATGACTGGCAT
204	r210	rs1736442	chr18	55225777	55225707	55225729	55225846	55225876	GGATTGAGAGCGCTTGTCTGAA	CCCAGCTCCTCTTTTCTTTAAAATGATAAC
205	r211	rs11665111	chr18	77622996	77622947	77622972	77623071	77623097	GGGAGCGACAAAGCTTATTATTGTG	CCCTACCTTAACACAATGGAAAACCT
206	r213	rs719366	chr19	28463337	28463270	28463297	28463417	28463444	AATTGAGAGACGATAGGTCTGTAAGGA	GTGAGTGTTTATGGAATGAGTCACTTC
207	r214	rs1014440	chr19	29621891	29621757	29621780	29621909	29621931	ACAGAAACTGGTTGCCTTTTCCA	CCTTCCTAGGGCTTTCTCTGGT
208	r215	rs576261	chr19	39559807	39559684	39559709	39559831	39559858	ATAGAAGGTGCAAATGTGCAAATGG	TTTGTTTGTTTGTTGATGATAGTGGCA
209	r216	rs10413687	chr19	49893537	49893410	49893430	49893564	49893585	CTGATGTGGCAAGAATGGCA	CAAATCGCACATGATGCTCCA
210	r217	rs7259841	chr19	58951123	58951009	58951030	58951157	58951178	TGTGAGGACAGGACACGATCA	CCAGCCCACAGGTTCTAATGG
211	r218	rs1010870	chr20	1271886	1271753	1271776	1271897	1271920	CCTTCAGCTCTGGAATCTGAGTC	ACTTCTTCTCACTGTTGTGGCAA
212	r219	rs1031825	chr20	4447483	4447383	4447406	4447536	4447558	TGGACTTTGTGTTCTTCTTCCGT	GCCTTTAAGTGCCAAGCCCTAT
213	r221	rs12480506	chr20	16241416	16241278	16241300	16241430	16241453	GAGAGTGTGGTGTTGGGTAAGT	CCATGTTGTGAGCTTAGAACCCA
214	r222	rs2567608	chr20	23017082	23016994	23017015	23017148	23017169	TCAACCACGTGTCCCTTATCC	GCAGTGGCATAGTAGTCCAGG
215	r223	rs1005533	chr20	39487110	39486977	39487001	39487131	39487152	GCTTCACAGGGTTTCAAAAGGAAA	CAGTCCTCCAGCTCCTTATGC
216	r224	rs1024283	chr20	48360920	48360835	48360861	48360980	48361008	TTTTTGCCAAAGCACTTATTTCCACT	CCACCATGACTGGCTGTATTATTTATTC
217	r225	rs1523537	chr20	51296162	51296065	51296095	51296215	51296240	AGCCCTTTCATATTTTATGCCTATAGAAGC	CAACCTGTCTTTGGAGTTACTGTGA
218	r226	rs2009308	chr20	62856691	62856659	62856678	62856784	62856804	GCCTTGGGACAAACGAGGT	CAGCCCTTGACCACATCAGA
219	r227	rs722098	chr21	16685598	16685472	16685497	16685617	16685647	GGGAAGAGGACATATACCTACAGTC	TTTTTGTTGGGTAAAGAAATATTCAGCACA
220	r228	rs464663	chr21	28023370	28023227	28023255	28023377	28023402	CCACTCTTTGTTAAGTACACAGTGTTTC	TGCTGTGTTTGAATGGTTTCCTACT
221	r229	rs2831700	chr21	29679687	29679598	29679620	29679751	29679773	GGCAGTGAGGAATAGCTGATGT	GTCTGTGTAGCCAACACACACT
222	r230	rs2833736	chr21	33582722	33582625	33582647	33582775	33582800	AGGCACCATGGTGTTGTCATTA	TGTTGAAAATGCATGAGGACACTTG
223	r231	rs1004663	chr21	41209790	41209687	41209715	41209830	41209860	TTCCCAAATGTTCTTCTCAATCTTGTCT	GAATATGATTAGAACACAAATTGCAGGCAA
224	r232	rs914165	chr21	42415929	42415855	42415877	42415991	42416020	GGGACCCTGTGGAAAGAGAAAC	GCATGAAAGTACCTTATAAATCACGGAGT
225	r233	rs221956	chr21	43606997	43606921	43606943	43607066	43607088	GTTGTCTGTGTGTCCTCTGAGA	CTTTGGAGCTTGGTGATGAGTG
226	r234	rs5746846	chr22	19920646	19920555	19920576	19920699	19920721	GGCTCACAGCTGAGAAAGCTT	CGAGTTGTGGCTCTGTCAGTTC
227	r235	rs2073383	chr22	23802171	23802054	23802076	23802185	23802206	CTGCAGAATCCACAGAGCCAGA	CAGTGCCACTCTTCACTGAGG
228	r236	rs733164	chr22	27816784	27816696	27816721	27816838	27816860	GGGATGTGGTAATTAGATGATGGCA	GGTTGAGTCCATGCCAAGACAA
229	r237	rs987640	chr22	33559508	33559420	33559447	33559570	33559592	GCTCCAAAATAATTGAAAGCTACTCCA	GGGCAATGAGCTGTTTAAGGGT
230	r238	rs112603	chr22	42688085	42687989	42688011	42688130	42688152	CAACAGCCAGCACCTATTGTCT	CCTATGGGTGCTGTGCTAAGTT
231	r239	rs1028528	chr22	48362290	48362169	48362194	48362321	48362343	TTACAGAACTTTAGCGAGTGCCATT	ATGCCCAAGGGAGGATGAAGGT
