# Supplementary material for: Massively parallel sequencing of 231 autosomal SNPs with a custom panel: a SNP typing assay developed for human identification with Ion Torrent PGM
Source: Forensic Sci Res. 2017 Feb 14;2(1):26–33. doi: 10.1080/20961790.2017.1281011 (PMC6197105; doi:10.1080/20961790.2017.1281011)
Supplement: 1281011_supplementary.zip [file TFSR_A_1281011_SM6485.zip › 1281011_supplementary/Table S3-1.xlsx]

## Sheet: Sheet1
Table S3-1 SGS sequencing and Sanger sequencing of control DNA 9947A
List	Gene_Symbol	SNP	SGS sequencing							Sanger sequencing
			Genotyping	Coverage depth	A	C	G	T	FMAR（%）
1	r001	rs1490413	AA	793	793	0	0	0	100	A
2	r002	rs7520386	GG	1059	0	0	1059	0	100	G
3	r003	rs10914803	AG	644	312	0	331	1	51.4	AG
4	r004	rs10430105	AG	1238	667	1	570	0	53.88	AG
5	r005	rs10888979	AA	1122	1121	0	0	1	99.91	A
6	r006	rs10889636	AG	1600	844	1	755	0	52.75	AG
7	r007	rs681968	GG	196	0	0	196	0	100	G
8	r008	rs3767382	AG	1109	447	0	662	0	59.69	AG
9	r009	rs4847034	AA	869	868	0	0	1	99.88	A
10	r010	rs6687760	AG	1036	525	0	511	0	50.68	AG
11	r011	rs560681	AG	1797	856	0	941	0	52.37	AG
12	r012	rs859400	CC	973	0	972	0	1	99.9	C
13	r013	rs6697503	CT	1372	5	710	0	657	51.75	CT
14	r015	rs874718	AC	1245	603	641	0	1	51.49	AC
15	r016	rs10863256	AG	897	422	0	475	0	52.95	AG
16	r017	rs1294331	CC	661	0	661	0	0	100	C
17	r018	rs10495407	AG	2054	1018	0	1029	7	50.1	AG
18	r019	rs891700	AG	1229	633	0	596	0	51.51	AG
19	r020	rs1413212	CT	1048	0	508	0	540	51.53	CT
20	r021	rs876724	CC	1331	0	1329	1	1	99.85	C
21	r022	rs1109037	AG	1573	743	0	830	0	52.77	AG
22	r023	rs2068834	CT	1888	0	895	2	991	52.49	CT
23	r024	rs12622958	AA	1363	1363	0	0	0	100	A
24	r025	rs4411759	AG	503	231	0	272	0	54.08	AG
25	r026	rs2561892	TT	854	0	0	0	854	100	T
26	r027	rs2113418	AG	413	240	0	172	1	58.11	AG
27	r028	rs13411044	GG	902	0	0	902	0	100	G
28	r029	rs993934	AG	1323	653	0	669	1	50.57	AG
29	r030	rs7597826	AA	1389	1383	0	1	5	99.57	A
30	r031	rs164605	CC	511	0	511	0	0	100	C
31	r032	rs2033849	GG	1028	0	0	1028	0	100	G
32	r033	rs12997453	AG	1179	589	0	590	0	50.04	AG
33	r034	rs13019672	AA	1313	1303	1	1	8	99.24	A
34	r035	rs1914267	CT	122	0	63	0	59	51.64	CT
35	r036	rs13034774	CC	852	0	852	0	0	100	C
36	r037	rs907100	CC	545	2	542	1	0	99.45	C
37	r038	rs9809528	AG	671	337	0	334	0	50.22	AG
38	r039	rs2254931	TT	1306	0	0	0	1306	100	T
39	r040	rs11128935	TT	681	0	0	1	680	99.85	T
40	r041	rs4364205	GT	1008	0	0	467	541	53.67	GT
41	r042	rs9866013	TT	574	0	0	0	574	100	T
42	r043	rs12714757	TT	90	0	0	0	90	100	T
43	r044	rs34309901	TT	839	0	0	0	839	100	T
44	r045	rs2399332	GG	459	0	0	452	7	98.47	G
45	r046	rs1872575	AA	1510	1508	1	1	0	99.87	A
46	r047	rs4678083	CG	1012	0	500	512	0	50.59	CG
47	r048	rs6439466	GG	1106	0	0	1106	0	100	GG
48	r049	rs1900861	CT	770	0	349	0	421	54.68	CT
49	r050	rs1355366	CC	1026	0	1026	0	0	100	C
50	r051	rs6444724	CC	698	0	696	1	1	99.71	C
51	r052	rs2046361	AA	1394	1383	0	0	11	99.21	A
52	r053	rs10034991	CT	1453	0	752	0	701	51.75	CT
53	r054	rs279844	AT	402	202	0	0	200	50.25	AT
54	r055	rs1401907	GG	1117	1	0	1116	0	99.91	G
55	r056	rs4484354	AT	722	344	0	0	378	52.35	AT
56	r057	rs13134862	GG	1546	3	0	1543	0	99.81	G
57	r058	rs10005781	TT	682	0	3	0	679	99.56	T
58	r059	rs1405154	GG	1451	0	0	1451	0	100	G
59	r060	rs9307465	TT	1021	0	0	0	1021	100	T
60	r061	rs1396009	GG	728	15	0	713	0	97.94	G
61	r062	rs6857303	AG	961	475	0	486	0	50.57	AG
62	r063	rs1554472	AG	1306	676	0	630	0	51.76	AG
63	r064	rs6811238	TT	1467	1	2	0	1464	99.8	T
64	r065	rs10003686	AG	970	513	0	456	1	52.89	AG
65	r066	rs1979255	GG	998	0	1	997	0	99.9	G
66	r067	rs2672757	TT	1254	0	2	2	1250	99.68	T
67	r068	rs159606	AG	379	179	0	200	0	52.77	AG
68	r069	rs1156358	AA	1304	1304	0	0	0	100	A
69	r070	rs158803	TT	510	0	0	0	510	100	T
70	r071	rs299081	CC	1052	0	1051	0	1	99.9	G
71	r072	rs10079086	CC	793	0	791	2	0	99.75	C
72	r073	rs3763070	CT	960	0	509	0	451	53.02	CT
73	r074	rs841933	AG	732	408	0	324	0	55.74	AG
74	r075	rs2162739	CT	663	0	322	0	341	51.43	CT
75	r076	rs13182883	GG	299	0	0	299	0	100	G
76	r077	rs7704770	AA	1001	1000	0	1	0	99.9	A
77	r078	rs315791	CC	934	1	931	0	2	99.68	C
78	r079	rs338882	AG	2640	1273	0	1366	1	51.74	AG
79	r081	rs13218440	AG	1476	720	0	756	0	51.22	AG
80	r082	rs2206597	AG	1239	653	0	586	0	52.7	AG
81	r083	rs2811231	AA	1436	1434	0	0	2	99.86	A
82	r084	rs998828	AA	1583	1582	0	1	0	99.94	A
83	r087	rs1478829	AT	7	4	0	0	3	57.14	AT
84	r088	rs1358856	AC	1054	467	586	1	0	55.6	AC
85	r089	rs2503107	CC	757	0	757	0	0	100	C
86	r090	rs1022690	CC	1053	0	1053	0	0	100	C
87	r091	rs2272998	CG	607	0	288	319	0	52.55	CG
88	r092	rs214955	TT	677	0	0	1	676	99.85	T
89	r093	rs727811	GG	713	0	0	713	0	100	G
90	r094	rs6955448	CT	1316	0	621	3	692	52.58	CT
91	r095	rs1019029	AG	1041	574	0	467	0	55.14	AG
92	r096	rs12701077	AT	1226	693	2	0	531	56.53	AT
93	r097	rs2237427	TT	1050	0	0	0	1050	100	TT
94	r098	rs730437	CC	1554	0	1552	1	1	99.87	C
95	r099	rs10499822	CT	1848	0	899	0	949	51.35	CT
96	r101	rs362633	GG	676	1	0	675	0	99.85	G
97	r102	rs2189011	CT	49	0	24	0	25	51.02	CT
98	r103	rs321198	CC	614	0	614	0	0	100	C
99	r104	rs1015570	TT	1466	1	0	0	1465	99.93	T
100	r105	rs740136	GG	1377	1	0	1371	5	99.56	G
101	r106	rs763869	AG	360	183	0	177	0	50.83	AG
102	r107	rs3802268	AG	1327	717	0	609	1	54.03	AG
103	r108	rs10092491	CC	1403	0	1399	0	4	99.71	C
104	r109	rs6474513	AA	2208	2204	1	3	0	99.82	A
105	r110	rs3735973	AA	179	179	0	0	0	100	A
106	r111	rs10098647	CT	1158	0	528	0	630	54.4	CT
107	r112	rs1380896	CC	707	0	707	0	0	100	C
108	r113	rs6473257	CC	1522	0	1522	0	0	100	C
109	r115	rs4288409	AC	1083	562	521	0	0	51.89	AC
110	r116	rs4606077	CT	1023	0	364	0	659	64.42	CT
111	r117	rs1015250	GG	918	0	2	916	0	99.78	G
112	r118	rs1001389	AC	1520	819	699	1	1	53.88	AC
113	r119	rs2270529	CT	883	0	467	0	416	52.89	CT
114	r120	rs7041158	CT	1105	0	576	0	529	52.13	CT
115	r121	rs10973637	CC	894	0	894	0	0	100	C
116	r122	rs7849853	TT	789	0	2	1	786	99.62	T
117	r123	rs334355	AG	417	167	0	250	0	59.95	AG
118	r124	rs1000709	CT	1872	0	1014	0	858	54.17	CT
119	r125	rs1463729	TT	1801	0	1	1	1799	99.89	T
120	r126	rs1360288	CT	437	0	216	0	221	50.57	CT
121	r127	rs1003416	AG	632	338	0	293	1	53.48	AG
122	r128	rs10776839	GT	1557	0	1	870	686	55.88	GT
123	r129	rs826472	CC	361	0	360	0	1	99.72	C
124	r130	rs10444205	CT	1490	1	716	0	773	51.88	CT
125	r131	rs3780962	GG	1246	1	0	1245	0	99.92	G
126	r132	rs4749273	TT	1066	5	6	0	1055	98.97	T
127	r133	rs2435344	CC	1116	0	1108	0	8	99.28	C
128	r134	rs4415704	TT	1032	0	2	0	1030	99.81	T
129	r135	rs4414169	GG	742	1	1	734	6	98.92	G
130	r136	rs1668172	AG	1042	522	10	510	0	50.1	AG
131	r137	rs10437508	GG	707	1	0	706	0	99.86	G
132	r138	rs1410059	CT	854	0	395	0	459	53.75	CT
133	r139	rs7088884	TT	1177	0	0	0	1177	100	T
134	r140	rs740598	AA	829	829	0	0	0	100	A
135	r141	rs964681	TT	994	0	1	0	993	99.9	T
136	r142	rs10500617	TT	1563	0	0	0	1563	100	T
137	r143	rs1498553	NN	2	0	0	0	2	0	T
138	r144	rs901398	CT	1246	0	671	0	575	53.85	CT
139	r145	rs2711823	AG	1392	614	0	776	2	55.75	AG
140	r146	rs4237677	AA	553	553	0	0	0	100	AA
141	r147	rs4939141	AG	1615	846	0	769	0	52.38	AG
142	r148	rs7937238	TT	796	0	2	0	794	99.75	T
143	r149	rs7104420	GG	1233	0	2	1231	0	99.84	G
144	r150	rs6591147	CT	842	0	428	0	414	50.83	CT
145	r151	rs10488710	CG	1223	0	630	593	0	51.51	CG
146	r152	rs590162	CT	1090	0	570	0	520	52.29	CT
147	r153	rs2076848	AT	1649	883	0	1	765	53.55	AT
148	r154	rs2255301	CC	658	0	654	0	4	99.39	C
149	r155	rs2269355	GG	1595	1	6	1588	0	99.56	G
150	r156	rs7962675	GG	887	0	0	887	0	100	G
151	r157	rs2920816	AA	135	135	0	0	0	100	A
152	r158	rs2730648	CT	2089	0	1027	0	1062	50.84	CT
153	r159	rs6581429	AA	572	571	0	1	0	99.83	A
154	r160	rs11178999	GG	1047	1	0	1046	0	99.9	G
155	r161	rs10506847	CT	650	0	314	0	336	51.69	CT
156	r162	rs959897	TT	1525	0	1	0	1524	99.93	T
157	r163	rs2111980	CT	1012	0	488	1	523	51.68	CT
158	r164	rs1007469	AA	1414	1409	3	1	1	99.65	A
159	r165	rs10773760	AG	1538	758	0	780	0	50.72	AG
160	r166	rs1335873	AA	2031	2029	1	0	1	99.9	A
161	r167	rs11617748	TT	1122	0	2	0	1120	99.82	T
162	r168	rs9527220	AG	950	450	6	494	0	52	AG
163	r169	rs1413577	AT	252	112	1	0	139	55.16	AT
164	r170	rs9546538	CT	818	0	399	1	418	51.1	CT
165	r171	rs1058083	AG	1089	515	0	574	0	52.71	AG
166	r172	rs354439	AT	908	500	0	0	408	55.07	AT
167	r173	rs1454361	TT	2402	0	1	1	2400	99.92	T
168	r174	rs7141285	GT	31	0	0	17	14	54.84	GT
169	r175	rs722290	GG	209	0	0	209	0	100	G
170	r176	rs12431779	AA	1312	1310	1	1	0	99.85	A
171	r177	rs1004667	CT	1156	0	530	0	626	54.15	CT
172	r178	rs4530059	GG	1498	0	0	1498	0	100	G
173	r179	rs2016276	TT	968	0	1	0	967	99.9	T
174	r180	rs1821380	CC	1636	0	1631	0	5	99.69	C
175	r181	rs8037429	CT	1474	0	734	0	740	50.2	CT
176	r182	rs1528460	TT	1032	1	0	0	1031	99.9	T
177	r183	rs10519137	CG	1145	0	561	584	0	51	CG
178	r184	rs12442886	CC	1515	19	1477	4	15	97.49	C
179	r185	rs698500	CC	725	0	725	0	0	100	C
180	r186	rs2342747	GG	890	0	0	890	0	100	G
181	r187	rs7205345	CC	940	0	939	0	1	99.89	C
182	r188	rs4781878	GG	1875	0	0	1874	1	99.95	G
183	r189	rs8052258	TT	279	0	0	0	279	100	T
184	r190	rs9928480	TT	1235	0	3	0	1232	99.76	T
185	r191	rs4315319	TT	462	2	4	0	456	98.7	T
186	r192	rs430046	CT	1255	0	804	0	451	64.06	CT
187	r193	rs1382387	AA	1276	1270	0	0	6	99.53	A
188	r194	rs9905977	GG	673	0	0	673	0	100	G
189	r195	rs4796362	AG	958	503	0	455	0	52.51	AG
190	r196	rs1015308	CC	515	0	515	0	0	100	C
191	r197	rs8070085	AA	1572	1572	0	0	0	100	A
192	r198	rs1004357	GG	1820	0	1	1819	0	99.95	G
193	r199	rs1027895	AA	1207	1207	0	0	0	100	A
194	r200	rs116187	GG	1040	6	0	1033	1	99.33	G
195	r201	rs938283	CT	1568	1	795	0	772	50.7	CT
196	r202	rs8078417	CC	1061	0	1058	3	0	99.72	C
197	r203	rs2291395	AA	1049	1047	0	0	2	99.81	A
198	r204	rs3744163	GG	965	0	0	965	0	100	G
199	r205	rs1493232	AC	679	299	380	0	0	55.96	AC
200	r206	rs9951171	AA	1906	1895	2	8	1	99.42	A
201	r207	rs7229946	AG	907	446	0	461	0	50.83	AG
202	r208	rs985492	AG	667	334	0	333	0	50.07	AG
203	r209	rs521861	GG	1869	3	4	1810	52	96.84	G
204	r210	rs1736442	CC	925	0	925	0	0	100	C
205	r211	rs11665111	TT	882	0	0	0	882	100	T
206	r213	rs719366	AG	861	428	0	433	0	50.29	AG
207	r214	rs1014440	CT	1113	0	537	0	576	51.75	CT
208	r215	rs576261	CC	353	5	348	0	0	98.58	C
209	r216	rs10413687	AG	1084	565	0	519	0	52.12	AG
210	r217	rs7259841	CT	1211	0	580	0	631	52.11	CT
211	r218	rs1010870	GG	1319	1	0	1318	0	99.92	G
212	r219	rs1031825	CC	1462	60	1402	0	0	95.9	C
213	r221	rs12480506	GG	695	1	0	694	0	99.86	G
214	r222	rs2567608	CC	1598	0	1590	0	8	99.5	C
215	r223	rs1005533	AG	1181	598	0	583	0	50.64	AG
216	r224	rs1024283	GG	1637	0	0	1637	0	100	G
217	r225	rs1523537	TT	824	0	1	0	823	99.88	T
218	r226	rs2009308	TT	1841	0	2	0	1839	99.89	T
219	r227	rs722098	AA	660	660	0	0	0	100	A
220	r228	rs464663	CC	997	0	996	1	0	99.9	C
221	r229	rs2831700	AA	947	947	0	0	0	100	A
222	r230	rs2833736	AG	604	253	0	351	0	58.11	AG
223	r231	rs1004663	CG	1014	0	514	499	1	50.69	CG
224	r232	rs914165	GG	1192	1	0	1191	0	99.92	G
225	r233	rs221956	CC	1042	4	1036	0	2	99.42	C
226	r234	rs5746846	CG	661	0	320	339	2	51.29	CG
227	r235	rs2073383	CT	597	0	300	0	297	50.25	CT
228	r236	rs733164	GG	1045	0	1	1044	0	99.9	G
229	r237	rs987640	TT	1065	0	0	0	1065	100	T
230	r238	rs112603	TT	2516	1	10	0	2505	99.56	T
231	r239	rs1028528	GG	1649	1	2	1646	0	99.82	G
