# Supplementary material for: Massively parallel sequencing of 231 autosomal SNPs with a custom panel: a SNP typing assay developed for human identification with Ion Torrent PGM
Source: Forensic Sci Res. 2017 Feb 14;2(1):26–33. doi: 10.1080/20961790.2017.1281011 (PMC6197105; doi:10.1080/20961790.2017.1281011)
Supplement: 1281011_supplementary.zip [file TFSR_A_1281011_SM6485.zip › 1281011_supplementary/Table S3-2.xlsx]

## Sheet: Sheet1
Table S3-2 SGS sequencing and Sanger sequencing of control DNA 9948
List	Gene_Symbol	SNP	SGS sequencing							Sanger sequencing
			Genotyping	Coverage depth	A	C	G	T	FMAR（%）
1	r001	rs1490413	GG	989	1	0	988	0	99.9	G
2	r002	rs7520386	AG	1037	538	0	499	0	51.88	AG
3	r003	rs10914803	GG	1396	8	0	1388	0	99.43	G
4	r004	rs10430105	AG	1909	894	0	1015	0	53.17	AG
5	r005	rs10888979	AA	1154	1153	0	0	1	99.91	A
6	r006	rs10889636	AA	1969	1965	3	1	0	99.8	A
7	r007	rs681968	GT	1323	0	0	639	684	51.7	GT
8	r008	rs3767382	AA	1063	1060	0	3	0	99.72	A
9	r009	rs4847034	GG	900	9	0	877	14	97.44	G
10	r010	rs6687760	AA	1026	1024	0	2	0	99.81	A
11	r011	rs560681	AG	2312	1152	0	1160	0	50.17	AG
12	r012	rs859400	CC	892	0	892	0	0	100	C
13	r013	rs6697503	CT	1555	6	785	0	764	50.48	CT
14	r015	rs874718	AC	1484	758	723	1	2	51.08	AC
15	r016	rs10863256	AG	1597	781	0	815	1	51.03	AG
16	r017	rs1294331	CT	1572	0	850	0	722	54.07	CT
17	r018	rs10495407	AG	2586	1296	0	1287	3	50.12	AG
18	r019	rs891700	GG	1148	4	0	1144	0	99.65	G
19	r020	rs1413212	CC	1107	0	1106	0	1	99.91	C
20	r021	rs876724	CT	1813	1	934	0	878	51.52	CT
21	r022	rs1109037	AA	1727	1722	0	5	0	99.71	A
22	r023	rs2068834	TT	2067	0	0	0	2067	100	T
23	r024	rs12622958	AC	1469	770	699	0	0	52.42	AC
24	r025	rs4411759	AG	1419	742	0	677	0	52.29	AG
25	r026	rs2561892	CT	1897	0	923	0	974	51.34	CT
26	r027	rs2113418	AG	1491	784	0	706	1	52.58	AG
27	r028	rs13411044	GG	1893	2	0	1891	0	99.89	G
28	r029	rs993934	AA	1273	1271	0	2	0	99.84	A
29	r030	rs7597826	AG	1437	720	1	715	1	50.1	AG
30	r031	rs164605	CG	1308	0	660	648	0	50.46	CG
31	r032	rs2033849	GG	872	0	0	872	0	100	G
32	r033	rs12997453	GG	922	1	0	920	1	99.78	G
33	r034	rs13019672	AA	1599	1591	5	0	3	99.5	A
34	r035	rs1914267	CT	1220	0	591	0	629	51.56	CT
35	r036	rs13034774	AC	1622	857	765	0	0	52.84	AC
36	r037	rs907100	CG	1559	1	777	781	0	50.1	CG
37	r038	rs9809528	AA	706	706	0	0	0	100	A
38	r039	rs2254931	GT	1262	1	0	589	672	53.25	GT
39	r040	rs11128935	CT	1722	1	880	0	841	51.1	CT
40	r041	rs4364205	GG	1247	2	0	1245	0	99.84	G
41	r042	rs9866013	CT	689	0	308	0	381	55.3	CT
42	r043	rs12714757	CT	69	0	32	0	37	53.62	CT
43	r044	rs34309901	CT	1060	0	470	1	589	55.57	CT
44	r045	rs2399332	GG	1571	0	0	1560	11	99.3	G
45	r046	rs1872575	AG	2088	1031	0	1057	0	50.62	AG
46	r047	rs4678083	CG	1209	2	612	595	0	50.62	CG
47	r048	rs6439466	GG	1152	0	0	1152	0	100	G
48	r049	rs1900861	CC	827	0	826	0	1	99.88	C
49	r050	rs1355366	CT	903	0	413	0	490	54.26	CT
50	r051	rs6444724	CC	730	0	730	0	0	100	C
51	r052	rs2046361	AA	1518	1515	0	0	3	99.8	A
52	r053	rs10034991	CT	1628	0	803	0	825	50.68	CT
53	r054	rs279844	AT	1304	638	0	0	666	51.07	AT
54	r055	rs1401907	AA	892	892	0	0	0	100	A
55	r056	rs4484354	AT	1518	766	0	1	751	50.46	AT
56	r057	rs13134862	GG	1980	0	0	1980	0	100	G
57	r058	rs10005781	CT	1780	0	892	0	888	50.11	CT
58	r059	rs1405154	GG	1520	0	0	1519	1	99.93	G
59	r060	rs9307465	CT	1264	1	637	0	626	50.4	CT
60	r061	rs1396009	AA	1457	1457	0	0	0	100	A
61	r062	rs6857303	AG	799	437	0	361	1	54.69	AG
62	r063	rs1554472	AG	1360	657	1	699	3	51.4	AG
63	r064	rs6811238	GG	1996	0	0	1996	0	100	G
64	r065	rs10003686	AG	945	463	0	482	0	51.01	AG
65	r066	rs1979255	GG	999	0	1	998	0	99.9	G
66	r067	rs2672757	TT	1430	0	0	1	1429	99.93	T
67	r068	rs159606	GG	1386	0	0	1386	0	100	G
68	r069	rs1156358	AG	1230	570	0	660	0	53.66	AG
69	r070	rs158803	GT	1577	0	0	785	792	50.22	GT
70	r071	rs299081	CT	1152	0	585	0	567	50.78	CT
71	r072	rs10079086	CG	1862	1	930	931	0	50	CG
72	r073	rs3763070	CT	1014	0	538	1	475	53.06	CT
73	r074	rs841933	GG	1576	0	0	1576	0	100	G
74	r075	rs2162739	CC	834	0	834	0	0	100	C
75	r076	rs13182883	GG	1402	0	0	1402	0	100	G
76	r077	rs7704770	GG	1170	1	0	1168	1	99.83	G
77	r078	rs315791	AC	981	491	489	0	1	50.05	AC
78	r079	rs338882	AA	3397	3382	1	12	2	99.56	A
79	r081	rs13218440	AG	1467	699	0	768	0	52.35	AG
80	r082	rs2206597	GG	1512	0	0	1512	0	100	G
81	r083	rs2811231	CC	1564	0	1564	0	0	100	C
82	r084	rs998828	AG	1895	963	0	932	0	50.82	AG
83	r087	rs1478829	NN	5	0	0	0	5	0	T
84	r088	rs1358856	AC	1347	643	702	2	0	52.12	AC
85	r089	rs2503107	AA	1623	1623	0	0	0	100	A
86	r090	rs1022690	CT	1332	0	621	0	711	53.38	CT
87	r091	rs2272998	CC	1547	0	1547	0	0	100	C
88	r092	rs214955	CT	900	0	439	0	461	51.22	CT
89	r093	rs727811	TT	1644	0	0	0	1644	100	T
90	r094	rs6955448	CT	1696	0	862	1	833	50.83	CT
91	r095	rs1019029	AA	1254	1253	0	1	0	99.92	A
92	r096	rs12701077	TT	1356	0	1	0	1355	99.93	T
93	r097	rs2237427	CT	1153	0	548	1	604	52.39	CT
94	r098	rs730437	AC	1804	940	863	1	0	52.11	AC
95	r099	rs10499822	TT	1994	0	11	0	1983	99.45	T
96	r101	rs362633	AG	604	304	1	299	0	50.33	AG
97	r102	rs2189011	CT	52	0	29	0	23	55.77	CT
98	r103	rs321198	TT	552	0	2	0	550	99.64	T
99	r104	rs1015570	GG	2103	0	0	2103	0	100	G
100	r105	rs740136	GG	1642	4	0	1633	5	99.45	G
101	r106	rs763869	AG	314	147	0	167	0	53.18	AG
102	r107	rs3802268	AA	1350	1348	0	2	0	99.85	A
103	r108	rs10092491	TT	1692	0	0	0	1692	100	T
104	r109	rs6474513	CC	2915	0	2914	0	1	99.97	C
105	r110	rs3735973	AA	1218	1218	0	0	0	100	A
106	r111	rs10098647	CT	1115	0	524	0	591	53	CT
107	r112	rs1380896	CC	738	0	738	0	0	100	C
108	r113	rs6473257	CC	1523	0	1523	0	0	100	C
109	r115	rs4288409	CC	1086	3	1083	0	0	99.72	C
110	r116	rs4606077	CC	814	0	813	0	1	99.88	C
111	r117	rs1015250	GG	1020	0	0	1020	0	100	G
112	r118	rs1001389	AA	1675	1673	1	0	1	99.88	A
113	r119	rs2270529	TT	1200	0	0	0	1200	100	T
114	r120	rs7041158	CT	1215	0	637	0	578	52.43	CT
115	r121	rs10973637	CC	1045	0	1045	0	0	100	C
116	r122	rs7849853	GT	845	2	0	403	440	52.07	GT
117	r123	rs334355	AG	487	182	0	305	0	62.63	AG
118	r124	rs1000709	TT	2287	1	0	0	2286	99.96	T
119	r125	rs1463729	CC	2290	0	2289	0	1	99.96	C
120	r126	rs1360288	CT	342	0	163	0	179	52.34	CT
121	r127	rs1003416	AA	787	784	1	2	0	99.62	A
122	r128	rs10776839	TT	1859	0	2	44	1813	97.53	T
123	r129	rs826472	CT	1237	0	617	0	620	50.12	CT
124	r130	rs10444205	CT	1793	0	797	0	996	55.55	CT
125	r131	rs3780962	GG	1381	4	0	1375	2	99.57	G
126	r132	rs4749273	TT	1270	8	0	0	1262	99.37	T
127	r133	rs2435344	CC	1234	0	1206	0	28	97.73	C
128	r134	rs4415704	CT	1007	0	510	0	497	50.65	CT
129	r135	rs4414169	GG	911	1	1	901	8	98.9	G
130	r136	rs1668172	AA	1390	1389	1	0	0	99.93	A
131	r137	rs10437508	AG	1012	517	0	495	0	51.09	AG
132	r138	rs1410059	CT	1301	0	680	0	621	52.27	CT
133	r139	rs7088884	CT	1211	0	587	0	624	51.53	CT
134	r140	rs740598	AA	828	822	2	3	1	99.28	A
135	r141	rs964681	TT	1046	0	0	1	1045	99.9	T
136	r142	rs10500617	TT	1794	0	2	0	1792	99.89	T
137	r143	rs1498553	NN	3	0	3	0	0	0	C
138	r144	rs901398	CC	1649	0	1647	1	1	99.88	C
139	r145	rs2711823	AG	1735	745	1	979	10	56.43	AG
140	r146	rs4237677	AC	473	231	242	0	0	51.16	AC
141	r147	rs4939141	AG	2069	1029	2	1038	0	50.17	AG
142	r148	rs7937238	TT	993	0	4	0	989	99.6	T
143	r149	rs7104420	GG	1650	0	0	1650	0	100	G
144	r150	rs6591147	CC	1071	0	1070	0	1	99.91	C
145	r151	rs10488710	CG	1081	1	556	524	0	51.43	CG
146	r152	rs590162	CT	963	0	435	0	528	54.83	CT
147	r153	rs2076848	TT	2230	2	4	0	2224	99.73	T
148	r154	rs2255301	CC	1030	0	1020	0	10	99.03	C
149	r155	rs2269355	GG	2079	1	3	2074	1	99.76	G
150	r156	rs7962675	GG	1082	0	0	1082	0	100	G
151	r157	rs2920816	AG	219	75	0	144	0	65.75	AG
152	r158	rs2730648	TT	2515	0	8	0	2507	99.68	T
153	r159	rs6581429	AC	574	268	306	0	0	53.31	AC
154	r160	rs11178999	GG	1140	0	0	1140	0	100	G
155	r161	rs10506847	CC	331	0	330	0	1	99.7	C
156	r162	rs959897	TT	1535	0	0	0	1535	100	T
157	r163	rs2111980	TT	897	0	0	0	897	100	T
158	r164	rs1007469	AG	1858	923	2	932	1	50.16	AG
159	r165	rs10773760	AG	1979	1005	0	974	0	50.78	AG
160	r166	rs1335873	AA	2356	2348	1	3	4	99.66	A
161	r167	rs11617748	GT	1041	1	0	539	501	51.78	GT
162	r168	rs9527220	AG	1105	557	1	547	0	50.41	AG
163	r169	rs1413577	AT	139	75	1	0	63	53.96	AT
164	r170	rs9546538	TT	969	0	0	0	969	100	T
165	r171	rs1058083	GG	1339	2	0	1337	0	99.85	G
166	r172	rs354439	AT	951	437	1	0	513	53.94	AT
167	r173	rs1454361	AT	2574	1242	1	0	1331	51.71	AT
168	r174	rs7141285	NN	18	0	0	0	18	0	T
169	r175	rs722290	GG	170	0	0	170	0	100	G
170	r176	rs12431779	AA	962	961	0	1	0	99.9	A
171	r177	rs1004667	CC	945	0	944	0	1	99.89	C
172	r178	rs4530059	AG	976	603	0	373	0	61.78	AG
173	r179	rs2016276	CT	1119	0	572	0	547	51.12	CT
174	r180	rs1821380	CC	2037	0	2036	1	0	99.95	C
175	r181	rs8037429	TT	1944	0	1	2	1941	99.85	T
176	r182	rs1528460	TT	1506	0	0	0	1506	100	T
177	r183	rs10519137	CG	1380	0	700	679	1	50.72	CG
178	r184	rs12442886	CC	1497	40	1400	4	53	93.52	C
179	r185	rs698500	CT	846	0	404	0	442	52.25	CT
180	r186	rs2342747	AG	1233	572	0	661	0	53.61	AG
181	r187	rs7205345	GG	1079	0	0	1076	3	99.72	G
182	r188	rs4781878	AA	1570	1566	0	4	0	99.75	A
183	r189	rs8052258	TT	356	0	0	0	356	100	T
184	r190	rs9928480	TT	1662	0	2	0	1660	99.88	T
185	r191	rs4315319	CT	397	0	210	0	187	52.9	CT
186	r192	rs430046	TT	1050	0	1	0	1049	99.9	T
187	r193	rs1382387	AC	1410	613	794	0	3	56.31	AC
188	r194	rs9905977	GG	900	0	0	900	0	100	G
189	r195	rs4796362	AG	840	377	1	462	0	55	AG
190	r196	rs1015308	CC	634	0	631	0	3	99.53	C
191	r197	rs8070085	AA	2350	2350	0	0	0	100	A
192	r198	rs1004357	AG	2165	1066	0	1096	3	50.62	AG
193	r199	rs1027895	AG	1665	843	0	822	0	50.63	AG
194	r200	rs116187	AG	1395	700	0	695	0	50.18	AG
195	r201	rs938283	CC	1965	1	1964	0	0	99.95	C
196	r202	rs8078417	CC	1416	0	1409	7	0	99.51	C
197	r203	rs2291395	AG	1464	747	1	716	0	51.02	AG
198	r204	rs3744163	GG	1106	0	0	1106	0	100	G
199	r205	rs1493232	AA	652	643	7	0	2	98.62	A
200	r206	rs9951171	AG	2554	1207	0	1345	2	52.66	AG
201	r207	rs7229946	GG	890	0	0	890	0	100	G
202	r208	rs985492	AG	916	477	0	439	0	52.07	AG
203	r209	rs521861	GG	2375	1	3	2312	59	97.35	G
204	r210	rs1736442	CC	1003	0	1001	0	2	99.8	C
205	r211	rs11665111	TT	1128	0	0	0	1128	100	T
206	r213	rs719366	AG	850	434	0	416	0	51.06	AG
207	r214	rs1014440	CT	1225	0	637	0	588	52	CT
208	r215	rs576261	AA	455	455	0	0	0	100	A
209	r216	rs10413687	AG	1335	716	0	619	0	53.63	AG
210	r217	rs7259841	CC	1579	1	1577	0	1	99.87	C
211	r218	rs1010870	GG	1575	0	2	1573	0	99.87	G
212	r219	rs1031825	AC	1731	913	818	0	0	52.74	AC
213	r221	rs12480506	AA	861	861	0	0	0	100	A
214	r222	rs2567608	CT	2071	0	976	0	1095	52.87	CT
215	r223	rs1005533	AA	1170	1170	0	0	0	100	A
216	r224	rs1024283	CG	2127	0	1135	991	1	53.36	CG
217	r225	rs1523537	TT	1008	0	0	1	1007	99.9	T
218	r226	rs2009308	TT	2324	0	1	0	2323	99.96	T
219	r227	rs722098	AA	785	785	0	0	0	100	A
220	r228	rs464663	TT	989	1	1	0	987	99.8	T
221	r229	rs2831700	AA	1272	1272	0	0	0	100	A
222	r230	rs2833736	GG	819	0	0	819	0	100	G
223	r231	rs1004663	CG	1045	0	539	506	0	51.58	CG
224	r232	rs914165	GG	1340	0	0	1340	0	100	G
225	r233	rs221956	CC	1078	0	1077	0	1	99.91	C
226	r234	rs5746846	GG	1028	0	0	1025	3	99.71	G
227	r235	rs2073383	CT	810	0	368	0	442	54.57	CT
228	r236	rs733164	GG	1255	0	1	1253	1	99.84	G
229	r237	rs987640	AT	1585	786	2	0	797	50.28	AT
230	r238	rs112603	TT	3259	0	11	0	3248	99.66	T
231	r239	rs1028528	AG	2095	994	1	1100	0	52.51	AG
