# Supplementary material for: Massively parallel sequencing of 231 autosomal SNPs with a custom panel: a SNP typing assay developed for human identification with Ion Torrent PGM
Source: Forensic Sci Res. 2017 Feb 14;2(1):26–33. doi: 10.1080/20961790.2017.1281011 (PMC6197105; doi:10.1080/20961790.2017.1281011)
Supplement: 1281011_supplementary.zip [file TFSR_A_1281011_SM6485.zip › 1281011_supplementary/Table S4.xlsx]

## Sheet: Sheet1
Table S4 Allelic frequencies and forensic parameters of the 221 targeted SNPs in Chinese HAN population with the custom MPS-SNP panel (N=50)
SNP	Allele 1 frequence	Allele 2 frequence	DP	HET	PEduos	PEtrios	PIC
rs1490413	0.7	0.3	0.42	0.4286	0.0882	0.188	0.3318
rs7520386	0.52	0.48	0.4992	0.5094	0.1246	0.2184	0.3746
rs10914803	0.63	0.37	0.4662	0.4757	0.1087	0.2059	0.3575
rs10430105	0.67	0.33	0.4422	0.4512	0.0978	0.1967	0.3444
rs10888979	0.54	0.46	0.4968	0.5069	0.1234	0.2175	0.3734
rs10889636	0.51	0.49	0.4998	0.51	0.1249	0.2187	0.3749
rs681968	0.56	0.44	0.4928	0.5029	0.1214	0.216	0.3714
rs3767382	0.53	0.47	0.4982	0.5084	0.1241	0.2181	0.3741
rs4847034	0.54	0.46	0.4968	0.5069	0.1234	0.2175	0.3734
rs6687760	0.58	0.42	0.4872	0.4971	0.1187	0.2139	0.3685
rs560681	0.56	0.44	0.4928	0.5029	0.1214	0.216	0.3714
rs859400	0.58	0.42	0.4872	0.4971	0.1187	0.2139	0.3685
rs6697503	0.54	0.46	0.4968	0.5069	0.1234	0.2175	0.3734
rs874718	0.54	0.46	0.4968	0.5069	0.1234	0.2175	0.3734
rs10863256	0.55	0.45	0.495	0.5051	0.1225	0.2169	0.3725
rs1294331	0.58	0.42	0.4872	0.4971	0.1187	0.2139	0.3685
rs10495407	0.74	0.26	0.3848	0.3927	0.074	0.1739	0.3108
rs891700	0.55	0.45	0.495	0.5051	0.1225	0.2169	0.3725
rs1413212	0.54	0.46	0.4968	0.5069	0.1234	0.2175	0.3734
rs876724	0.51	0.49	0.4998	0.51	0.1249	0.2187	0.3749
rs1109037	0.6	0.4	0.48	0.4898	0.1152	0.2112	0.3648
rs2068834	0.56	0.44	0.4928	0.5029	0.1214	0.216	0.3714
rs12622958	0.52	0.48	0.4992	0.5094	0.1246	0.2184	0.3746
rs4411759	0.55	0.45	0.495	0.5051	0.1225	0.2169	0.3725
rs2561892	0.56	0.44	0.4928	0.5029	0.1214	0.216	0.3714
rs2113418	0.521	0.479	0.4991	0.5093	0.1246	0.2184	0.3746
rs13411044	0.52	0.48	0.4992	0.5094	0.1246	0.2184	0.3746
rs993934	0.58	0.42	0.4872	0.4971	0.1187	0.2139	0.3685
rs7597826	0.55	0.45	0.495	0.5051	0.1225	0.2169	0.3725
rs164605	0.65	0.35	0.455	0.4643	0.1035	0.2016	0.3515
rs2033849	0.57	0.43	0.4902	0.5002	0.1201	0.2151	0.3701
rs12997453	0.62	0.38	0.4712	0.4808	0.111	0.2078	0.3602
rs13019672	0.69	0.31	0.4278	0.4365	0.0915	0.191	0.3363
rs1914267	0.6	0.4	0.48	0.4898	0.1152	0.2112	0.3648
rs13034774	0.58	0.42	0.4872	0.4971	0.1187	0.2139	0.3685
rs907100	0.58	0.42	0.4872	0.4971	0.1187	0.2139	0.3685
rs9809528	0.61	0.39	0.4758	0.4855	0.1132	0.2096	0.3626
rs2254931	0.52	0.48	0.4992	0.5094	0.1246	0.2184	0.3746
rs11128935	0.59	0.41	0.4838	0.4937	0.117	0.2126	0.3668
rs4364205	0.58	0.42	0.4872	0.4971	0.1187	0.2139	0.3685
rs9866013	0.78	0.22	0.3432	0.3502	0.0589	0.1569	0.2843
rs34309901	0.54	0.46	0.4968	0.5069	0.1234	0.2175	0.3734
rs2399332	0.7	0.3	0.42	0.4286	0.0882	0.188	0.3318
rs1872575	0.55	0.45	0.495	0.5051	0.1225	0.2169	0.3725
rs4678083	0.6	0.4	0.48	0.4898	0.1152	0.2112	0.3648
rs6439466	0.6	0.4	0.48	0.4898	0.1152	0.2112	0.3648
rs1900861	0.56	0.44	0.4928	0.5029	0.1214	0.216	0.3714
rs1355366	0.86	0.14	0.2408	0.2457	0.029	0.1132	0.2118
rs6444724	0.62	0.38	0.4712	0.4808	0.111	0.2078	0.3602
rs2046361	0.53	0.47	0.4982	0.5084	0.1241	0.2181	0.3741
rs10034991	0.53	0.47	0.4982	0.5084	0.1241	0.2181	0.3741
rs279844	0.6	0.4	0.48	0.4898	0.1152	0.2112	0.3648
rs1401907	0.51	0.49	0.4998	0.51	0.1249	0.2187	0.3749
rs4484354	0.52	0.48	0.4992	0.5094	0.1246	0.2184	0.3746
rs13134862	0.52	0.48	0.4992	0.5094	0.1246	0.2184	0.3746
rs10005781	0.6	0.4	0.48	0.4898	0.1152	0.2112	0.3648
rs1405154	0.54	0.46	0.4968	0.5069	0.1234	0.2175	0.3734
rs9307465	0.58	0.42	0.4872	0.4971	0.1187	0.2139	0.3685
rs1396009	0.5	0.5	0.5	0.5102	0.125	0.2188	0.375
rs6857303	0.51	0.49	0.4998	0.51	0.1249	0.2187	0.3749
rs1554472	0.52	0.48	0.4992	0.5094	0.1246	0.2184	0.3746
rs6811238	0.7	0.3	0.42	0.4286	0.0882	0.188	0.3318
rs10003686	0.64	0.36	0.4608	0.4702	0.1062	0.2039	0.3546
rs1979255	0.53	0.47	0.4982	0.5084	0.1241	0.2181	0.3741
rs2672757	0.59	0.41	0.4838	0.4937	0.117	0.2126	0.3668
rs159606	0.602	0.398	0.4792	0.489	0.1148	0.2109	0.3644
rs1156358	0.53	0.47	0.4982	0.5084	0.1241	0.2181	0.3741
rs158803	0.6	0.4	0.48	0.4898	0.1152	0.2112	0.3648
rs299081	0.58	0.42	0.4872	0.4971	0.1187	0.2139	0.3685
rs10079086	0.52	0.48	0.4992	0.5094	0.1246	0.2184	0.3746
rs3763070	0.54	0.46	0.4968	0.5069	0.1234	0.2175	0.3734
rs841933	0.5	0.5	0.5	0.5102	0.125	0.2188	0.375
rs2162739	0.53	0.47	0.4982	0.5084	0.1241	0.2181	0.3741
rs13182883	0.52	0.48	0.4992	0.5094	0.1246	0.2184	0.3746
rs7704770	0.63	0.37	0.4662	0.4757	0.1087	0.2059	0.3575
rs315791	0.68	0.32	0.4352	0.4441	0.0947	0.1939	0.3405
rs338882	0.6	0.4	0.48	0.4898	0.1152	0.2112	0.3648
rs13218440	0.57	0.43	0.4902	0.5002	0.1201	0.2151	0.3701
rs2206597	0.53	0.47	0.4982	0.5084	0.1241	0.2181	0.3741
rs2811231	0.51	0.49	0.4998	0.51	0.1249	0.2187	0.3749
rs998828	0.57	0.43	0.4902	0.5002	0.1201	0.2151	0.3701
rs1358856	0.54	0.46	0.4968	0.5069	0.1234	0.2175	0.3734
rs2503107	0.56	0.44	0.4928	0.5029	0.1214	0.216	0.3714
rs1022690	0.51	0.49	0.4998	0.51	0.1249	0.2187	0.3749
rs2272998	0.58	0.42	0.4872	0.4971	0.1187	0.2139	0.3685
rs214955	0.63	0.37	0.4662	0.4757	0.1087	0.2059	0.3575
rs727811	0.63	0.37	0.4662	0.4757	0.1087	0.2059	0.3575
rs6955448	0.77	0.23	0.3542	0.3614	0.0627	0.1614	0.2915
rs1019029	0.53	0.47	0.4982	0.5084	0.1241	0.2181	0.3741
rs12701077	0.6	0.4	0.48	0.4898	0.1152	0.2112	0.3648
rs2237427	0.55	0.45	0.495	0.5051	0.1225	0.2169	0.3725
rs730437	0.59	0.41	0.4838	0.4937	0.117	0.2126	0.3668
rs10499822	0.6	0.4	0.48	0.4898	0.1152	0.2112	0.3648
rs362633	0.57	0.43	0.4902	0.5002	0.1201	0.2151	0.3701
rs321198	0.57	0.43	0.4902	0.5002	0.1201	0.2151	0.3701
rs1015570	0.6	0.4	0.48	0.4898	0.1152	0.2112	0.3648
rs740136	0.51	0.49	0.4998	0.51	0.1249	0.2187	0.3749
rs763869	0.65	0.35	0.455	0.4643	0.1035	0.2016	0.3515
rs3802268	0.52	0.48	0.4992	0.5094	0.1246	0.2184	0.3746
rs10092491	0.69	0.31	0.4278	0.4365	0.0915	0.191	0.3363
rs6474513	0.52	0.48	0.4992	0.5094	0.1246	0.2184	0.3746
rs3735973	0.5	0.5	0.5	0.5102	0.125	0.2188	0.375
rs10098647	0.51	0.49	0.4998	0.51	0.1249	0.2187	0.3749
rs1380896	0.53	0.47	0.4982	0.5084	0.1241	0.2181	0.3741
rs6473257	0.52	0.48	0.4992	0.5094	0.1246	0.2184	0.3746
rs4288409	0.67	0.33	0.4422	0.4512	0.0978	0.1967	0.3444
rs1015250	0.582	0.418	0.4866	0.4965	0.1184	0.2137	0.3682
rs1001389	0.63	0.37	0.4662	0.4757	0.1087	0.2059	0.3575
rs2270529	0.69	0.31	0.4278	0.4365	0.0915	0.191	0.3363
rs7041158	0.73	0.27	0.3942	0.4022	0.0777	0.1777	0.3165
rs10973637	0.62	0.38	0.4712	0.4808	0.111	0.2078	0.3602
rs7849853	0.59	0.41	0.4838	0.4937	0.117	0.2126	0.3668
rs1000709	0.68	0.32	0.4352	0.4441	0.0947	0.1939	0.3405
rs1463729	0.57	0.43	0.4902	0.5002	0.1201	0.2151	0.3701
rs1360288	0.74	0.26	0.3848	0.3927	0.074	0.1739	0.3108
rs1003416	0.53	0.47	0.4982	0.5084	0.1241	0.2181	0.3741
rs10776839	0.51	0.49	0.4998	0.51	0.1249	0.2187	0.3749
rs826472	0.82	0.18	0.2952	0.3012	0.0436	0.1367	0.2516
rs10444205	0.72	0.28	0.4032	0.4114	0.0813	0.1813	0.3219
rs3780962	0.52	0.48	0.4992	0.5094	0.1246	0.2184	0.3746
rs4749273	0.59	0.41	0.4838	0.4937	0.117	0.2126	0.3668
rs2435344	0.66	0.34	0.4488	0.458	0.1007	0.1992	0.3481
rs4415704	0.51	0.49	0.4998	0.51	0.1249	0.2187	0.3749
rs4414169	0.51	0.49	0.4998	0.51	0.1249	0.2187	0.3749
rs1668172	0.65	0.35	0.455	0.4643	0.1035	0.2016	0.3515
rs10437508	0.68	0.32	0.4352	0.4441	0.0947	0.1939	0.3405
rs1410059	0.63	0.37	0.4662	0.4757	0.1087	0.2059	0.3575
rs7088884	0.53	0.47	0.4982	0.5084	0.1241	0.2181	0.3741
rs740598	0.59	0.41	0.4838	0.4937	0.117	0.2126	0.3668
rs964681	0.68	0.32	0.4352	0.4441	0.0947	0.1939	0.3405
rs10500617	0.68	0.32	0.4352	0.4441	0.0947	0.1939	0.3405
rs901398	0.69	0.31	0.4278	0.4365	0.0915	0.191	0.3363
rs2711823	0.55	0.45	0.495	0.5051	0.1225	0.2169	0.3725
rs4237677	0.57	0.43	0.4902	0.5002	0.1201	0.2151	0.3701
rs4939141	0.65	0.35	0.455	0.4643	0.1035	0.2016	0.3515
rs7937238	0.53	0.47	0.4982	0.5084	0.1241	0.2181	0.3741
rs7104420	0.52	0.48	0.4992	0.5094	0.1246	0.2184	0.3746
rs6591147	0.55	0.45	0.495	0.5051	0.1225	0.2169	0.3725
rs10488710	0.61	0.39	0.4758	0.4855	0.1132	0.2096	0.3626
rs590162	0.54	0.46	0.4968	0.5069	0.1234	0.2175	0.3734
rs2076848	0.64	0.36	0.4608	0.4702	0.1062	0.2039	0.3546
rs2255301	0.68	0.32	0.4352	0.4441	0.0947	0.1939	0.3405
rs2269355	0.52	0.48	0.4992	0.5094	0.1246	0.2184	0.3746
rs7962675	0.52	0.48	0.4992	0.5094	0.1246	0.2184	0.3746
rs2730648	0.55	0.45	0.495	0.5051	0.1225	0.2169	0.3725
rs6581429	0.56	0.44	0.4928	0.5029	0.1214	0.216	0.3714
rs11178999	0.53	0.47	0.4982	0.5084	0.1241	0.2181	0.3741
rs10506847	0.561	0.439	0.4926	0.5026	0.1213	0.216	0.3713
rs959897	0.52	0.48	0.4992	0.5094	0.1246	0.2184	0.3746
rs2111980	0.61	0.39	0.4758	0.4855	0.1132	0.2096	0.3626
rs1007469	0.56	0.44	0.4928	0.5029	0.1214	0.216	0.3714
rs10773760	0.6	0.4	0.48	0.4898	0.1152	0.2112	0.3648
rs1335873	0.76	0.24	0.3648	0.3722	0.0665	0.1658	0.2983
rs11617748	0.52	0.48	0.4992	0.5094	0.1246	0.2184	0.3746
rs9527220	0.58	0.42	0.4872	0.4971	0.1187	0.2139	0.3685
rs1413577	0.51	0.49	0.4998	0.51	0.1249	0.2187	0.3749
rs9546538	0.582	0.418	0.4866	0.4965	0.1184	0.2137	0.3682
rs1058083	0.58	0.42	0.4872	0.4971	0.1187	0.2139	0.3685
rs354439	0.54	0.46	0.4968	0.5069	0.1234	0.2175	0.3734
rs1454361	0.55	0.45	0.495	0.5051	0.1225	0.2169	0.3725
rs722290	0.55	0.45	0.495	0.5051	0.1225	0.2169	0.3725
rs12431779	0.59	0.41	0.4838	0.4937	0.117	0.2126	0.3668
rs1004667	0.6	0.4	0.48	0.4898	0.1152	0.2112	0.3648
rs2016276	0.62	0.38	0.4712	0.4808	0.111	0.2078	0.3602
rs1821380	0.6	0.4	0.48	0.4898	0.1152	0.2112	0.3648
rs8037429	0.59	0.41	0.4838	0.4937	0.117	0.2126	0.3668
rs1528460	0.59	0.41	0.4838	0.4937	0.117	0.2126	0.3668
rs10519137	0.62	0.38	0.4712	0.4808	0.111	0.2078	0.3602
rs12442886	0.52	0.48	0.4992	0.5094	0.1246	0.2184	0.3746
rs698500	0.58	0.42	0.4872	0.4971	0.1187	0.2139	0.3685
rs2342747	0.72	0.28	0.4032	0.4114	0.0813	0.1813	0.3219
rs7205345	0.52	0.48	0.4992	0.5094	0.1246	0.2184	0.3746
rs4781878	0.58	0.42	0.4872	0.4971	0.1187	0.2139	0.3685
rs8052258	0.602	0.398	0.4792	0.489	0.1148	0.2109	0.3644
rs9928480	0.52	0.48	0.4992	0.5094	0.1246	0.2184	0.3746
rs4315319	0.53	0.47	0.4982	0.5084	0.1241	0.2181	0.3741
rs1382387	0.6	0.4	0.48	0.4898	0.1152	0.2112	0.3648
rs9905977	0.61	0.39	0.4758	0.4855	0.1132	0.2096	0.3626
rs4796362	0.541	0.459	0.4966	0.5068	0.1233	0.2175	0.3733
rs1015308	0.56	0.44	0.4928	0.5029	0.1214	0.216	0.3714
rs8070085	0.62	0.38	0.4712	0.4808	0.111	0.2078	0.3602
rs1004357	0.53	0.47	0.4982	0.5084	0.1241	0.2181	0.3741
rs1027895	0.67	0.33	0.4422	0.4512	0.0978	0.1967	0.3444
rs116187	0.51	0.49	0.4998	0.51	0.1249	0.2187	0.3749
rs938283	0.87	0.13	0.2262	0.2308	0.0256	0.1067	0.2006
rs8078417	0.69	0.31	0.4278	0.4365	0.0915	0.191	0.3363
rs2291395	0.612	0.388	0.4749	0.4846	0.1128	0.2093	0.3621
rs3744163	0.57	0.43	0.4902	0.5002	0.1201	0.2151	0.3701
rs1493232	0.62	0.38	0.4712	0.4808	0.111	0.2078	0.3602
rs9951171	0.52	0.48	0.4992	0.5094	0.1246	0.2184	0.3746
rs7229946	0.561	0.439	0.4926	0.5026	0.1213	0.216	0.3713
rs985492	0.551	0.449	0.4948	0.5049	0.1224	0.2168	0.3724
rs521861	0.622	0.378	0.4702	0.4798	0.1106	0.2075	0.3597
rs1736442	0.59	0.41	0.4838	0.4937	0.117	0.2126	0.3668
rs11665111	0.56	0.44	0.4928	0.5029	0.1214	0.216	0.3714
rs719366	0.79	0.21	0.3318	0.3386	0.055	0.1521	0.2768
rs1014440	0.64	0.36	0.4608	0.4702	0.1062	0.2039	0.3546
rs576261	0.54	0.46	0.4968	0.5069	0.1234	0.2175	0.3734
rs10413687	0.53	0.47	0.4982	0.5084	0.1241	0.2181	0.3741
rs7259841	0.55	0.45	0.495	0.5051	0.1225	0.2169	0.3725
rs1010870	0.54	0.46	0.4968	0.5069	0.1234	0.2175	0.3734
rs1031825	0.51	0.49	0.4998	0.51	0.1249	0.2187	0.3749
rs12480506	0.68	0.32	0.4352	0.4441	0.0947	0.1939	0.3405
rs2567608	0.63	0.37	0.4662	0.4757	0.1087	0.2059	0.3575
rs1005533	0.58	0.42	0.4872	0.4971	0.1187	0.2139	0.3685
rs1024283	0.7	0.3	0.42	0.4286	0.0882	0.188	0.3318
rs1523537	0.58	0.42	0.4872	0.4971	0.1187	0.2139	0.3685
rs2009308	0.52	0.48	0.4992	0.5094	0.1246	0.2184	0.3746
rs722098	0.53	0.47	0.4982	0.5084	0.1241	0.2181	0.3741
rs464663	0.67	0.33	0.4422	0.4512	0.0978	0.1967	0.3444
rs2831700	0.5	0.5	0.5	0.5102	0.125	0.2188	0.375
rs2833736	0.51	0.49	0.4998	0.51	0.1249	0.2187	0.3749
rs1004663	0.58	0.42	0.4872	0.4971	0.1187	0.2139	0.3685
rs914165	0.66	0.34	0.4488	0.458	0.1007	0.1992	0.3481
rs221956	0.52	0.48	0.4992	0.5094	0.1246	0.2184	0.3746
rs5746846	0.733	0.267	0.3914	0.3994	0.0766	0.1766	0.3148
rs2073383	0.62	0.38	0.4712	0.4808	0.111	0.2078	0.3602
rs733164	0.88	0.12	0.2112	0.2155	0.0223	0.1	0.1889
rs987640	0.53	0.47	0.4982	0.5084	0.1241	0.2181	0.3741
rs112603	0.72	0.28	0.4032	0.4114	0.0813	0.1813	0.3219
rs1028528	0.68	0.32	0.4352	0.4441	0.0947	0.1939	0.3405
DP: power of discrimination
HET: heterzygosity
PEduos:Probability of Exclusion chance in duos
PEtrios:Probability of Exclusion chance in trios
PIC: Polymorphism Information Content
